# Supplementary material for: Longitudinal study of calf morbidity and mortality on smallholder farms in southern Ethiopia
Source: PLoS One. 2021 Sep 16;16(9):e0257139. doi: 10.1371/journal.pone.0257139 (PMC8445444; doi:10.1371/journal.pone.0257139)
Supplement: S1 Dataset — (XLSX) [file pone.0257139.s001.xlsx]

## Sheet: Sheet1
id	Districts	DairyFarmLocation	dairyproductiontype	dateofbirth(E.C)	calfsex	colostrumfeedingsufficiency	colostrumfeedingmethod	vigorsatus	motheringinstinct	MorbidityStatus	Morbsurvdays	dateofsyndromeapperance	dateofexite(E.C)	Syndromename	Mortsurvdays
1	Kemba	Urban	Semi-intensive	2012-09-03	Male	Complete	Suckling feeding	Good vigor/ quick suckling	Good mothering	No	180		2012-03-03	Not occur	180
2	Kemba	Peri-urban	Livestock and Crop	2012-10-10	Male	Partial	Suckling feeding	Good vigor/ quick suckling	Good mothering	No	180		2012-04-10	Not occur	180
3	Kemba	Peri-urban	Semi-intensive	2012-11-17	Male	Complete	Suckling feeding	Good vigor/ quick suckling	Good mothering	No	180		2012-05-17	Not occur	180
4	Kemba	Urban	Semi-intensive	2012-09-17	Female	Complete	Suckling feeding	Good vigor/ quick suckling	Good mothering	No	180		2012-03-17	Not occur	180
5	Kemba	Urban	Semi-intensive	2012-09-09	Female	Complete	Suckling feeding	Good vigor/ quick suckling	Good mothering	No	180		2012-03-09	Not occur	180
6	Kemba	Urban	Semi-intensive	2012-12-12	Female	Partial	Suckling feeding	Good vigor/ quick suckling	Poor mothering	Yes	16	2012-12-28	2012-12-28	Diarrhea	180
7	Kemba	Urban	Semi-intensive	2012-09-12	Female	Partial	Suckling feeding	Good vigor/ quick suckling	Good mothering	No	180		2012-03-12	Not occur	180
8	Kemba	Peri-urban	Livestock and Crop	2012-10-14	Female	Complete	Suckling feeding	Good vigor/ quick suckling	Good mothering	No	180		2020-05-14	Not occur	180
9	Kemba	Urban	Semi-intensive	2012-09-19	Male	Partial	Suckling feeding	Good vigor/ quick suckling	Good mothering	No	180		2012-03-19	Not occur	180
10	Kemba	Peri-urban	Livestock and Crop	2012-10-23	Female	Partial	Suckling feeding	Poor vigor/ delay suckling	Good mothering	Yes	20	2012-11-13	2012-11-13	Pneumonia	180
11	Kemba	Peri-urban	Semi-intensive	2012-09-01	Female	Complete	Suckling feeding	Good vigor/ quick suckling	Good mothering	No	180		2012-03-01	Not occur	180
12	Kemba	Peri-urban	Semi-intensive	2012-09-28	Male	Complete	Suckling feeding	Good vigor/ quick suckling	Good mothering	No	180		2012-03-28	Not occur	180
13	Kemba	Peri-urban	Livestock and Crop	2012-09-12	Male	Partial	Suckling feeding	Good vigor/ quick suckling	Good mothering	Yes	3	2012-09-15	2012-09-15	Omphalitis	180
14	Kemba	Urban	Semi-intensive	2012-10-29	Female	Partial	Suckling feeding	Good vigor/ quick suckling	Good mothering	No	180		2012-04-29	Not occur	180
15	Kemba	Peri-urban	Livestock and Crop	2012-10-23	Male	Partial	Suckling feeding	Good vigor/ quick suckling	Good mothering	No	180		2012-04-23	Not occur	180
16	Kemba	Urban	Semi-intensive	2012-11-09	Male	Complete	Suckling feeding	Good vigor/ quick suckling	Good mothering	No	180		2012-04-09	Not occur	180
17	Kemba	Urban	Semi-intensive	2012-09-01	Female	Complete	Suckling feeding	Good vigor/ quick suckling	Good mothering	Yes	24	2012-12-24	2012-12-24	Pneumonia	180
18	Kemba	Urban	Semi-intensive	2012-10-02	Female	Partial	Suckling feeding	Good vigor/ quick suckling	Good mothering	No	180		2012-04-02	Not occur	180
19	Kemba	Peri-urban	Livestock and Crop	2012-09-19	Male	Partial	Suckling feeding	Good vigor/ quick suckling	Good mothering	No	180		2012-03-19	Not occur	180
20	Kemba	Peri-urban	Livestock and Crop	2012-11-03	Female	Complete	Suckling feeding	Good vigor/ quick suckling	Good mothering	Yes	36	2012-12-09	2012-12-09	Diarrhea	180
21	Kemba	Peri-urban	Semi-intensive	2012-11-25	Male	Complete	Suckling feeding	Good vigor/ quick suckling	Good mothering	No	180		2012-05-25	Not occur	180
22	Kemba	Urban	Semi-intensive	2012-09-05	Male	Complete	Suckling feeding	Good vigor/ quick suckling	Good mothering	No	180		2012-03-05	Not occur	180
23	Kemba	Urban	Semi-intensive	2012-09-17	Male	Complete	Suckling feeding	Good vigor/ quick suckling	Good mothering	No	180		2012-03-17	Not occur	180
24	Kemba	Peri-urban	Livestock and Crop	2012-11-11	Male	Partial	Suckling feeding	Good vigor/ quick suckling	Good mothering	No	180		2012-05-11	Not occur	180
25	Kemba	Peri-urban	Livestock and Crop	2012-12-12	Female	Partial	Suckling feeding	Poor vigor/ delay suckling	Good mothering	Yes	18	2012-12-30	2012-12-30	Septicamic condition	19
26	Kemba	Peri-urban	Semi-intensive	2012-11-07	Female	Partial	Suckling feeding	Good vigor/ quick suckling	Good mothering	No	180		2012-05-07	Not occur	180
27	Kemba	Peri-urban	Livestock and Crop	2012-11-02	Female	Complete	Suckling feeding	Good vigor/ quick suckling	Good mothering	Yes	89	2012-02-03	2012-02-03	Eye problems	180
28	Kemba	Urban	Livestock and Crop	2012-09-05	Male	Complete	Suckling feeding	Good vigor/ quick suckling	Good mothering	No	180		2012-03-05	Not occur	180
29	Kemba	Peri-urban	Livestock and Crop	2012-11-01	Female	Partial	Suckling feeding	Good vigor/ quick suckling	Good mothering	No	180		2012-04-01	Not occur	180
30	Kemba	Peri-urban	Livestock and Crop	2012-09-15	Male	Partial	Suckling feeding	Good vigor/ quick suckling	Good mothering	Yes	55	2012-11-10	2012-11-10	Diarrhea	180
31	Kemba	Peri-urban	Livestock and Crop	2012-11-10	Female	Partial	Suckling feeding	Good vigor/ quick suckling	Good mothering	No	180		2012-05-10	Not occur	180
32	Kemba	Peri-urban	Semi-intensive	2012-11-28	Male	Complete	Suckling feeding	Good vigor/ quick suckling	Good mothering	No	180		2012-05-28	Not occur	180
33	Kemba	Urban	Semi-intensive	2012-09-19	Male	Complete	Suckling feeding	Good vigor/ quick suckling	Good mothering	No	180		2012-03-19	Not occur	180
34	Kemba	Urban	Semi-intensive	2012-11-18	Male	Complete	Suckling feeding	Good vigor/ quick suckling	Good mothering	No	180		2012-05-18	Not occur	180
35	Kemba	Peri-urban	Livestock and Crop	2012-09-02	Male	Complete	Suckling feeding	Good vigor/ quick suckling	Good mothering	No	180		2012-03-02	Not occur	180
36	Kemba	Urban	Semi-intensive	2012-09-07	Male	Complete	Suckling feeding	Good vigor/ quick suckling	Good mothering	No	180		2012-03-07	Not occur	180
37	Kemba	Peri-urban	Livestock and Crop	2012-10-09	Female	Complete	Suckling feeding	Good vigor/ quick suckling	Good mothering	No	180		2012-03-09	Not occur	180
38	Kemba	Urban	Semi-intensive	2012-10-30	Male	Complete	Suckling feeding	Good vigor/ quick suckling	Good mothering	No	180		2012-05-30	Not occur	180
39	Kemba	Urban	Semi-intensive	2012-11-30	Female	Partial	Bucket feeding	Good vigor/ quick suckling	Good mothering	Yes	3	2012-12-02	2012-12-02	Miscellaneous cases	180
40	Kemba	Peri-urban	Livestock and Crop	2012-10-28	Male	Partial	Suckling feeding	Good vigor/ quick suckling	Good mothering	No	180		2012-10-28	Not occur	180
41	Kemba	Urban	Semi-intensive	2012-09-05	Female	Complete	Suckling feeding	Good vigor/ quick suckling	Good mothering	No	180		2012-03-05	Not occur	180
42	Chencha	Urban	Semi-intensive	2012-11-20	Male	Complete	Suckling feeding	Good vigor/ quick suckling	Good mothering	No	63		2012-01-07	Not occur	180
43	Chencha	Urban	Semi-intensive	2012-09-20	Female	Complete	Bucket feeding	Good vigor/ quick suckling	Good mothering	No	180		2012-03-20	Not occur	180
44	Chencha	Peri-urban	Semi-intensive	2012-10-23	Male	Partial	Bucket feeding	Good vigor/ quick suckling	Good mothering	Yes	118	2012-02-21	2012-02-21	Arthritis	180
45	Chencha	Urban	Semi-intensive	2012-11-02	Female	Partial	Bucket feeding	Good vigor/ quick suckling	Good mothering	No	180		2012-05-02	Not occur	180
46	Chencha	Urban	Semi-intensive	2012-10-28	Male	Complete	Suckling feeding	Good vigor/ quick suckling	Good mothering	Yes	47	2012-12-20	2012-12-15	Septicamic condition	180
47	Chencha	Urban	Semi-intensive	2012-10-27	Female	Partial	Bucket feeding	Good vigor/ quick suckling	Good mothering	No	180		2012-04-27	Not occur	180
48	Chencha	Urban	Semi-intensive	2012-10-07	Female	Partial	Bucket feeding	Good vigor/ quick suckling	Good mothering	No	180		2012-04-07	Not occur	180
49	Chencha	Urban	Semi-intensive	2012-11-06	Male	Complete	Suckling feeding	Good vigor/ quick suckling	Good mothering	No	180		2012-05-06	Not occur	180
50	Chencha	Peri-urban	Semi-intensive	2012-10-14	Female	Partial	Bucket feeding	Good vigor/ quick suckling	Good mothering	No	180		2012-04-14	Not occur	180
51	Chencha	Urban	Semi-intensive	2012-11-06	Female	Partial	Bucket feeding	Good vigor/ quick suckling	Poor mothering	Yes	30	2012-12-05	2012-12-05	Diarrhea	35
52	Chencha	Urban	Semi-intensive	2012-10-30	Male	Complete	Suckling feeding	Good vigor/ quick suckling	Good mothering	No	180		2012-05-30	Not occur	180
53	Chencha	Urban	Semi-intensive	2012-09-19	Female	Complete	Suckling feeding	Good vigor/ quick suckling	Good mothering	No	180		2012-03-19	Not occur	180
54	Chencha	Urban	Semi-intensive	2012-10-23	Male	Partial	Bucket feeding	Poor vigor/ delay suckling	Good mothering	Yes	117	2012-02-20	2012-02-20	Pneumonia	180
55	Chencha	Urban	Semi-intensive	2012-10-02	Male	Partial	Bucket feeding	Good vigor/ quick suckling	Good mothering	No	180		2012-04-02	Not occur	180
56	Chencha	Urban	Semi-intensive	2012-09-28	Male	Complete	Suckling feeding	Good vigor/ quick suckling	Good mothering	Yes	5	2012-12-03	2012-12-03	Septicamic condition	14
57	Chencha	Urban	Semi-intensive	2012-09-16	Female	Complete	Suckling feeding	Good vigor/ quick suckling	Good mothering	No	180		2012-03-16	Not occur	180
58	Chencha	Urban	Semi-intensive	2012-12-05	Female	Partial	Bucket feeding	Good vigor/ quick suckling	Good mothering	Yes	4	2012-12-09	2012-12-09	Omphalitis	180
59	Chencha	Peri-urban	Livestock and Crop	2012-10-27	Male	Complete	Suckling feeding	Good vigor/ quick suckling	Good mothering	No	180		2012-04-29	Not occur	180
60	Chencha	Urban	Semi-intensive	2012-09-15	Male	Partial	Suckling feeding	Good vigor/ quick suckling	Good mothering	No	180		2012-04-15	Not occur	180
61	Chencha	Peri-urban	Livestock and Crop	2012-10-09	Female	Complete	Bucket feeding	Good vigor/ quick suckling	Good mothering	No	180		2012-04-09	Not occur	180
62	Chencha	Urban	Semi-intensive	2012-11-13	Male	Partial	Bucket feeding	Good vigor/ quick suckling	Good mothering	Yes	72	2012-01-25	2012-01-25	Arthritis	115
63	Chencha	Urban	Semi-intensive	2012-09-03	Female	Partial	Bucket feeding	Good vigor/ quick suckling	Good mothering	No	180		2012-03-01	Not occur	180
64	Chencha	Urban	Semi-intensive	2012-09-02	Female	Partial	Bucket feeding	Good vigor/ quick suckling	Poor mothering	Yes	33	2012-10-05	2012-10-05	Septicamic condition	39
65	Chencha	Urban	Semi-intensive	2012-11-02	Male	Partial	Bucket feeding	Poor vigor/ delay suckling	Good mothering	No	180		2012-05-02	Not occur	180
66	Chencha	Urban	Semi-intensive	2012-10-19	Female	Partial	Bucket feeding	Good vigor/ quick suckling	Good mothering	No	180		2012-04-19	Not occur	180
67	Chencha	Urban	Semi-intensive	2012-09-19	Male	Partial	Bucket feeding	Good vigor/ quick suckling	Poor mothering	No	180		2012-03-19	Not occur	180
68	Chencha	Urban	Semi-intensive	2012-09-19	Female	Partial	Bucket feeding	Good vigor/ quick suckling	Good mothering	No	180		2012-03-19	Not occur	180
69	Chencha	Urban	Semi-intensive	2012-09-02	Male	Partial	Bucket feeding	Poor vigor/ delay suckling	Poor mothering	Yes	37	2012-10-09	2012-10-09	Pneumonia	44
70	Chencha	Urban	Semi-intensive	2012-09-19	Female	Partial	Suckling feeding	Poor vigor/ delay suckling	Good mothering	Yes	106	2012-01-05	2012-01-05	Diarrhea	180
71	Chencha	Peri-urban	Semi-intensive	2012-09-20	Male	Partial	Bucket feeding	Good vigor/ quick suckling	Good mothering	Yes	120	2012-01-20	2012-01-20	Diarrhea	180
72	Chencha	Urban	Semi-intensive	2012-11-02	Female	Complete	Suckling feeding	Good vigor/ quick suckling	Good mothering	No	180		2012-05-02	Not occur	180
73	Chencha	Urban	Semi-intensive	2012-11-23	Male	Complete	Bucket feeding	Good vigor/ quick suckling	Good mothering	No	180		2012-04-23	Not occur	180
74	Chencha	Urban	Semi-intensive	2012-09-03	Male	Partial	Bucket feeding	Good vigor/ quick suckling	Good mothering	Yes	13	2012-09-13	2012-09-13	Diarrhea	180
75	Chencha	Urban	Semi-intensive	2012-10-03	Male	Partial	Bucket feeding	Good vigor/ quick suckling	Good mothering	No	180		2012-04-03	Not occur	180
76	Chencha	Urban	Semi-intensive	2012-10-23	Female	Complete	Bucket feeding	Good vigor/ quick suckling	Good mothering	No	180		2012-04-23	Not occur	180
77	Chencha	Peri-urban	Semi-intensive	2012-09-16	Male	Partial	Bucket feeding	Good vigor/ quick suckling	Poor mothering	Yes	49	05Janr2012	2012-01-05	Miscellaneous cases	70
78	Chencha	Peri-urban	Livestock and Crop	2012-09-05	Male	Complete	Suckling feeding	Good vigor/ quick suckling	Good mothering	No	180		2012-03-05	Not occur	180
79	Chencha	Urban	Semi-intensive	2012-10-10	Male	Complete	Suckling feeding	Good vigor/ quick suckling	Good mothering	No	180		2012-04-10	Not occur	180
80	Chencha	Peri-urban	Livestock and Crop	2012-09-05	Male	Partial	Suckling feeding	Good vigor/ quick suckling	Good mothering	Yes	154	09Febraur2012	09Febraur2012	Arthritis	180
81	Chencha	Peri-urban	Livestock and Crop	2012-10-29	Male	Complete	Suckling feeding	Poor vigor/ delay suckling	Good mothering	No	180		2012-04-29	Not occur	180
82	Chencha	Peri-urban	Livestock and Crop	2012-09-23	Female	Complete	Suckling feeding	Good vigor/ quick suckling	Good mothering	No	180		2012-03-23	Not occur	180
83	Chencha	Urban	Semi-intensive	2012-11-24	Female	Partial	Bucket feeding	Good vigor/ quick suckling	Good mothering	Yes	62	26Janr2012	2012-01-26	Pneumonia	180
84	Bonke	Urban	Livestock and Crop	2012-10-10	Male	Partial	Bucket feeding	Poor vigor/ delay suckling	Good mothering	Yes	67	2012-12-17	2012-12-17	Diarrhea	180
85	Bonke	Urban	Livestock and Crop	2012-11-03	Female	Complete	Suckling feeding	Good vigor/ quick suckling	Good mothering	No	180		2012-05-03	Not occur	180
86	Bonke	Urban	Livestock and Crop	2012-10-03	Male	Partial	Bucket feeding	Good vigor/ quick suckling	Good mothering	No	180		2012-04-03	Not occur	180
87	Bonke	Peri-urban	Livestock and Crop	2012-09-21	Male	Partial	Bucket feeding	Good vigor/ quick suckling	Good mothering	No	180		2012-03-21	Not occur	180
88	Bonke	Peri-urban	Livestock and Crop	2012-10-17	Male	Complete	Suckling feeding	Good vigor/ quick suckling	Good mothering	No	180		2012-04-17	Not occur	180
89	Bonke	Urban	Livestock and Crop	2012-09-02	Female	Partial	Bucket feeding	Good vigor/ quick suckling	Good mothering	Yes	120	2012-12-02	2012-12-02	Septicamic condition	122
90	Bonke	Urban	Livestock and Crop	2012-10-13	Female	Partial	Bucket feeding	Good vigor/ quick suckling	Good mothering	No	180		2012-05-13	Not occur	180
91	Bonke	Peri-urban	Livestock and Crop	2012-10-23	Male	Partial	Bucket feeding	Good vigor/ quick suckling	Poor mothering	No	180		2012-05-23	Not occur	180
92	Bonke	Peri-urban	Livestock and Crop	2012-11-07	Female	Complete	Suckling feeding	Good vigor/ quick suckling	Good mothering	No	180		2012-05-07	Not occur	180
93	Bonke	Peri-urban	Livestock and Crop	2012-09-06	Female	Complete	Suckling feeding	Good vigor/ quick suckling	Good mothering	No	180		2012-03-06	Not occur	180
94	Bonke	Peri-urban	Livestock and Crop	2012-10-25	Female	Partial	Suckling feeding	Good vigor/ quick suckling	Good mothering	Yes	74	09Janr2012	2012-01-09	Pneumonia	180
95	Bonke	Peri-urban	Livestock and Crop	2012-10-30	Male	Complete	Suckling feeding	Good vigor/ quick suckling	Good mothering	No	180		2012-04-30	Not occur	180
96	Bonke	Urban	Livestock and Crop	2012-11-05	Male	Partial	Bucket feeding	Poor vigor/ delay suckling	Good mothering	No	180		2012-05-30	Not occur	180
97	Bonke	Urban	Livestock and Crop	2012-10-19	Female	Partial	Bucket feeding	Good vigor/ quick suckling	Good mothering	Yes	90	2012-01-19	2012-01-19	Septicamic condition	91
98	Bonke	Peri-urban	Livestock and Crop	2012-09-10	Female	Partial	Bucket feeding	Good vigor/ quick suckling	Good mothering	No	180		2012-03-10	Not occur	180
99	Bonke	Peri-urban	Livestock and Crop	2012-10-22	Male	Partial	Bucket feeding	Poor vigor/ delay suckling	Good mothering	No	180		2012-10-22	Not occur	180
100	Bonke	Peri-urban	Livestock and Crop	2012-09-23	Female	Complete	Suckling feeding	Good vigor/ quick suckling	Good mothering	No	180		2012-03-23	Not occur	180
101	Bonke	Peri-urban	Livestock and Crop	2012-11-03	Male	Complete	Suckling feeding	Good vigor/ quick suckling	Good mothering	No	180		2012-05-03	Not occur	180
102	Bonke	Peri-urban	Livestock and Crop	2012-10-04	Male	Partial	Suckling feeding	Good vigor/ quick suckling	Good mothering	No	180		2012-04-04	Not occur	180
103	Bonke	Urban	Semi-intensive	2012-10-17	Male	Partial	Bucket feeding	Good vigor/ quick suckling	Poor mothering	No	180		2012-04-17	Not occur	180
104	Bonke	Peri-urban	Livestock and Crop	2012-10-08	Female	Partial	Bucket feeding	Good vigor/ quick suckling	Good mothering	No	180		2012-04-08	Not occur	180
105	Bonke	Peri-urban	Livestock and Crop	2012-10-21	Male	Complete	Suckling feeding	Good vigor/ quick suckling	Good mothering	No	180		2012-10-21	Not occur	180
106	Bonke	Peri-urban	Livestock and Crop	2012-10-14	Male	Partial	Bucket feeding	Good vigor/ quick suckling	Good mothering	No	180		2012-04-14	Not occur	180
107	Bonke	Peri-urban	Livestock and Crop	2012-09-02	Female	Partial	Suckling feeding	Good vigor/ quick suckling	Good mothering	No	180		2012-03-02	Not occur	180
108	Bonke	Peri-urban	Semi-intensive	2012-10-09	Female	Complete	Suckling feeding	Good vigor/ quick suckling	Good mothering	No	180		2012-04-09	Not occur	180
109	Bonke	Peri-urban	Livestock and Crop	2012-10-14	Female	Partial	Bucket feeding	Good vigor/ quick suckling	Good mothering	No	180		2012-04-14	Not occur	180
110	Bonke	Peri-urban	Livestock and Crop	2012-10-07	Female	Complete	Suckling feeding	Good vigor/ quick suckling	Good mothering	No	180		2012-04-07	Not occur	180
111	Bonke	Urban	Livestock and Crop	2012-11-05	Male	Partial	Bucket feeding	Good vigor/ quick suckling	Good mothering	No	180		2012-05-05	Not occur	180
112	Bonke	Urban	Livestock and Crop	2012-09-22	Female	Partial	Bucket feeding	Good vigor/ quick suckling	Good mothering	Yes	39	2012-10-09	2012-10-29	Diarrhea	180
113	Bonke	Peri-urban	Semi-intensive	2012-09-16	Male	Partial	Bucket feeding	Good vigor/ quick suckling	Good mothering	No	180		2012-03-16	Not occur	180
114	Geresse	Peri-urban	Semi-intensive	2012-10-23	Male	Partial	Bucket feeding	Good vigor/ quick suckling	Good mothering	No	180		2012-04-23	Not occur	180
115	Bonke	Urban	Livestock and Crop	2012-10-03	Male	Partial	Bucket feeding	Poor vigor/ delay suckling	Good mothering	Yes	76	2012-12-19	2012-12-19	Diarrhea	180
116	Bonke	Urban	Livestock and Crop	2012-11-03	Female	Complete	Suckling feeding	Good vigor/ quick suckling	Good mothering	Yes	33	2012-12-16	2012-12-06	Septicamic condition	180
117	Bonke	Peri-urban	Livestock and Crop	2012-10-30	Female	Complete	Suckling feeding	Good vigor/ quick suckling	Good mothering	No	180		2012-04-30	Not occur	180
118	Bonke	Peri-urban	Livestock and Crop	2012-09-18	Male	Partial	Suckling feeding	Good vigor/ quick suckling	Good mothering	Yes	80	2012-12-08	2012-12-08	Diarrhea	180
119	Bonke	Peri-urban	Livestock and Crop	2012-09-03	Female	Complete	Suckling feeding	Good vigor/ quick suckling	Good mothering	No	180		2012-09-03	Not occur	180
120	Bonke	Peri-urban	Livestock and Crop	070ct2012	Male	Partial	Bucket feeding	Poor vigor/ delay suckling	Good mothering	Yes	98	15-Janr-2012	2012-01-15	Diarrhea	101
121	Bonke	Peri-urban	Livestock and Crop	2012-11-08	Female	Complete	Suckling feeding	Good vigor/ quick suckling	Good mothering	Yes	7	2012-11-15	2012-11-15	Omphalitis	180
122	Bonke	Peri-urban	Livestock and Crop	2012-09-10	Female	Partial	Suckling feeding	Poor vigor/ delay suckling	Good mothering	No	180		2012-04-10	Not occur	180
123	Bonke	Peri-urban	Livestock and Crop	2012-09-03	Female	Partial	Bucket feeding	Good vigor/ quick suckling	Good mothering	Yes	127	10Janr2012	2012-01-10	Diarrhea	135
124	Bonke	Urban	Semi-intensive	2012-11-06	Male	Partial	Bucket feeding	Good vigor/ quick suckling	Good mothering	No	180		2012-05-06	Not occur	180
125	Bonke	Urban	Semi-intensive	2012-10-28	Male	Partial	Bucket feeding	Good vigor/ quick suckling	Good mothering	Yes	70	05Janr2012	2012-01-05	Pneumonia	180
126	Geresse	Urban	Semi-intensive	2012-09-29	Female	Complete	Suckling feeding	Good vigor/ quick suckling	Good mothering	No	180		2012-03-29	Not occur	180
127	Bonke	Urban	Livestock and Crop	2012-10-15	Male	Partial	Bucket feeding	Good vigor/ quick suckling	Good mothering	No	180		2012-04-15	Not occur	180
128	Geresse	Urban	Semi-intensive	2012-09-15	Female	Complete	Suckling feeding	Good vigor/ quick suckling	Good mothering	Yes	74	2012-10-29	2012-10-29	Pneumonia	180
129	Geresse	Urban	Semi-intensive	2012-10-11	Female	Complete	Suckling feeding	Good vigor/ quick suckling	Good mothering	No	180		2012-05-11	Not occur	180
130	Bonke	Urban	Livestock and Crop	2012-10-10	Female	Complete	Suckling feeding	Good vigor/ quick suckling	Good mothering	No	180		2012-05-10	Not occur	180
131	Bonke	Urban	Semi-intensive	2012-11-14	Male	Complete	Suckling feeding	Poor vigor/ delay suckling	Good mothering	Yes	14	2012-11-28	2012-11-28	Miscellaneous cases	17
132	Geresse	Urban	Semi-intensive	2012-09-01	Male	Complete	Suckling feeding	Good vigor/ quick suckling	Good mothering	No	180		2012-03-01	Not occur	180
133	Geresse	Urban	Semi-intensive	2012-11-17	Female	Complete	Suckling feeding	Good vigor/ quick suckling	Good mothering	No	180		2012-04-17	Not occur	180
134	Geresse	Peri-urban	Livestock and Crop	2012-09-01	Male	Partial	Suckling feeding	Good vigor/ quick suckling	Good mothering	No	180		2012-03-01	Not occur	180
135	Geresse	Urban	Livestock and Crop	2012-11-20	Male	Complete	Suckling feeding	Good vigor/ quick suckling	Good mothering	No	180		2012-04-20	Not occur	180
136	Geresse	Urban	Semi-intensive	2012-11-15	Male	Complete	Suckling feeding	Good vigor/ quick suckling	Poor mothering	No	180		2012-05-15	Not occur	180
137	Geresse	Urban	Livestock and Crop	2012-10-30	Male	Partial	Suckling feeding	Good vigor/ quick suckling	Good mothering	No	180		2012-04-30	Not occur	180
138	Geresse	Peri-urban	Livestock and Crop	2012-10-20	Female	Complete	Suckling feeding	Good vigor/ quick suckling	Poor mothering	No	180		2012-04-20	Not occur	180
139	Geresse	Peri-urban	Livestock and Crop	2012-10-21	Female	Complete	Suckling feeding	Good vigor/ quick suckling	Good mothering	No	180		2012-04-21	Not occur	180
140	Geresse	Urban	Semi-intensive	2012-11-30	Female	Partial	Suckling feeding	Good vigor/ quick suckling	Good mothering	No	180		2012-04-30	Not occur	180
141	Geresse	Urban	Semi-intensive	2012-10-29	Male	Complete	Suckling feeding	Good vigor/ quick suckling	Good mothering	No	180		2012-10-29	Not occur	180
142	Geresse	Urban	Semi-intensive	2012-09-13	Male	Complete	Suckling feeding	Good vigor/ quick suckling	Good mothering	No	180		2012-03-13	Not occur	180
143	Geresse	Urban	Semi-intensive	2012-09-29	Male	Partial	Suckling feeding	Good vigor/ quick suckling	Good mothering	No	180		2012-10-29	Not occur	180
144	Geresse	Urban	Livestock and Crop	2012-11-03	Female	Complete	Suckling feeding	Good vigor/ quick suckling	Good mothering	No	180		2012-05-03	Not occur	180
145	Geresse	Peri-urban	Livestock and Crop	2012-11-06	Female	Complete	Suckling feeding	Good vigor/ quick suckling	Good mothering	No	180		2012-05-06	Not occur	180
146	Geresse	Urban	Semi-intensive	2012-10-21	Male	Partial	Suckling feeding	Good vigor/ quick suckling	Good mothering	No	180		2012-05-21	Not occur	180
147	Geresse	Urban	Semi-intensive	2012-09-01	Female	Partial	Suckling feeding	Good vigor/ quick suckling	Good mothering	No	180		2012-03-01	Not occur	180
148	Geresse	Urban	Semi-intensive	2012-10-03	Male	Partial	Suckling feeding	Good vigor/ quick suckling	Good mothering	No	180		2012-04-21	Not occur	180
149	Geresse	Urban	Semi-intensive	2012-10-23	Male	Complete	Suckling feeding	Good vigor/ quick suckling	Good mothering	No	180		2012-05-23	Not occur	180
150	Geresse	Peri-urban	Livestock and Crop	2012-09-02	Female	Complete	Suckling feeding	Good vigor/ quick suckling	Good mothering	No	180		2012-03-02	Not occur	180
151	Geresse	Urban	Semi-intensive	2012-11-02	Male	Complete	Suckling feeding	Good vigor/ quick suckling	Good mothering	No	180		2012-05-02	Not occur	180
152	Geresse	Urban	Semi-intensive	2012-10-03	Male	Complete	Suckling feeding	Good vigor/ quick suckling	Good mothering	No	180		2012-04-03	Not occur	180
153	Geresse	Urban	Semi-intensive	2012-10-20	Male	Complete	Suckling feeding	Good vigor/ quick suckling	Good mothering	No	180		2012-04-20	Not occur	180
154	Geresse	Urban	Semi-intensive	2012-09-01	Male	Partial	Suckling feeding	Good vigor/ quick suckling	Good mothering	No	180		2012-03-01	Not occur	180
155	Geresse	Urban	Semi-intensive	2012-08-28	Female	Partial	Suckling feeding	Good vigor/ quick suckling	Good mothering	Yes	115	2012-12-18	2012-12-18	Miscellaneous cases	180
156	Geresse	Urban	Semi-intensive	2012-10-05	Female	Complete	Suckling feeding	Good vigor/ quick suckling	Good mothering	No	180		2012-04-05	Not occur	180
157	Geresse	Urban	Semi-intensive	2012-09-20	Female	Complete	Suckling feeding	Good vigor/ quick suckling	Good mothering	No	180		2012-03-20	Not occur	180
158	Geresse	Urban	Livestock and Crop	2012-09-03	Male	Complete	Suckling feeding	Good vigor/ quick suckling	Good mothering	No	180		2012-03-03	Not occur	180
159	Geresse	Peri-urban	Semi-intensive	2012-10-03	Female	Complete	Suckling feeding	Good vigor/ quick suckling	Good mothering	No	180		2012-04-03	Not occur	180
160	Geresse	Urban	Semi-intensive	2012-09-30	Male	Complete	Suckling feeding	Good vigor/ quick suckling	Good mothering	No	180		2012-03-30	Not occur	180
161	Geresse	Urban	Semi-intensive	2012-10-03	Female	Complete	Suckling feeding	Good vigor/ quick suckling	Good mothering	No	180		2012-04-03	Not occur	180
162	Geresse	Urban	Semi-intensive	2012-11-10	Female	Complete	Suckling feeding	Good vigor/ quick suckling	Good mothering	No	180		2012-05-10	Not occur	180
163	Geresse	Urban	Semi-intensive	2012-11-09	Female	Partial	Suckling feeding	Good vigor/ quick suckling	Good mothering	No	180		2012-05-09	Not occur	180
164	Geresse	Peri-urban	Semi-intensive	2012-10-13	Male	Complete	Suckling feeding	Good vigor/ quick suckling	Good mothering	No	180		2012-04-13	Not occur	180
165	Geresse	Peri-urban	Livestock and Crop	2012-11-08	Female	Complete	Suckling feeding	Good vigor/ quick suckling	Good mothering	No	180		2012-05-08	Not occur	180
166	Geresse	Peri-urban	Livestock and Crop	2012-09-01	Male	Partial	Suckling feeding	Good vigor/ quick suckling	Good mothering	No	180		2012-03-01	Not occur	180
167	Geresse	Urban	Semi-intensive	2012-11-01	Male	Complete	Suckling feeding	Good vigor/ quick suckling	Good mothering	No	180		2012-05-01	Not occur	180
168	Geresse	Peri-urban	Livestock and Crop	2012-11-11	Female	Complete	Suckling feeding	Good vigor/ quick suckling	Good mothering	No	180		2012-05-11	Not occur	180
169	Geresse	Peri-urban	Livestock and Crop	2012-09-17	Female	Complete	Suckling feeding	Good vigor/ quick suckling	Good mothering	No	180		2012-03-17	Not occur	180
170	Geresse	Urban	Semi-intensive	2012-09-29	Male	Complete	Suckling feeding	Good vigor/ quick suckling	Good mothering	Yes	139	2012-03-17	2012-03-17	Miscellaneous cases	180
171	Geresse	Peri-urban	Livestock and Crop	2012-11-08	Female	Complete	Suckling feeding	Good vigor/ quick suckling	Good mothering	No	180		2012-05-08	Not occur	180
172	Geresse	Urban	Semi-intensive	2012-10-30	Female	Complete	Suckling feeding	Good vigor/ quick suckling	Good mothering	No	180		2012-04-30	Not occur	180
173	Geresse	Urban	Semi-intensive	2012-11-01	Female	Partial	Suckling feeding	Good vigor/ quick suckling	Good mothering	No	180		2012-05-01	Not occur	180
174	Geresse	Urban	Semi-intensive	2012-10-16	Male	Partial	Suckling feeding	Good vigor/ quick suckling	Good mothering	Yes	42	2012-11-28	2012-11-28	Diarrhea	180
175	Geresse	Urban	Semi-intensive	2012-11-15	Female	Partial	Bucket feeding	Good vigor/ quick suckling	Good mothering	Yes	33	2012-12-18	2012-12-18	Pneumonia	180
176	Geresse	Peri-urban	Livestock and Crop	2012-11-04	Male	Partial	Suckling feeding	Poor vigor/ delay suckling	Good mothering	Yes	70	2012-01-15	2012-01-15	Miscellaneous cases	95
177	Chencha	Urban	Semi-intensive	2012-11-13	Male	Partial	Bucket feeding	Good vigor/ quick suckling	Good mothering	No	16		2012-11-28	Not occur	180
178	Chencha	Urban	Semi-intensive	2012-11-05	Male	Partial	Bucket feeding	Good vigor/ quick suckling	Good mothering	No	15		2012-11-21	Not occur	180
179	Chencha	Urban	Semi-intensive	2012-11-10	Male	Complete	Suckling feeding	Good vigor/ quick suckling	Good mothering	No	18		2012-11-28	Not occur	180
180	Chencha	Urban	Semi-intensive	2012-11-23	Male	Partial	Bucket feeding	Good vigor/ quick suckling	Good mothering	No	23		2012-12-15	Not occur	180
181	Chencha	Urban	Semi-intensive	2012-11-06	Male	Complete	Suckling feeding	Good vigor/ quick suckling	Good mothering	No	21		2012-11-21	Not occur	180
182	Geresse	Urban	Semi-intensive	2012-11-17	Female	Complete	Suckling feeding	Good vigor/ quick suckling	Good mothering	Yes	150		2012-03-17	Diarrhea	165
183	Geresse	Urban	Semi-intensive	2012-10-29	Female	Partial	Suckling feeding	Good vigor/ quick suckling	Good mothering	Yes	149	2012-03-28	2012-03-28	Diarrhea	180
184	Geresse	Urban	Semi-intensive	2012-10-25	Male	Complete	Suckling feeding	Good vigor/ quick suckling	Good mothering	No	180		2012-04-25	Not occur	180
185	Chencha	Urban	Semi-intensive	2012-11-30	Male	Complete	Suckling feeding	Good vigor/ quick suckling	Good mothering	No	30		2012-12-30	Not occur	180
186	Chencha	Urban	Semi-intensive	2012-12-12	Male	Partial	Bucket feeding	Good vigor/ quick suckling	Good mothering	No	15		2012-11-27	Not occur	180
187	Chencha	Urban	Livestock and Crop	2012-10-15	Male	Partial	Bucket feeding	Good vigor/ quick suckling	Good mothering	Yes	77	2012-01-02	2012-01-02	Pneumonia	180
188	Chencha	Urban	Semi-intensive	2012-10-12	Male	Partial	Bucket feeding	Poor vigor/ delay suckling	Good mothering	Yes	108	2012-01-28	2012-01-28	Septicamic condition	113
189	Chencha	Urban	Semi-intensive	2012-11-28	Male	Partial	Bucket feeding	Good vigor/ quick suckling	Poor mothering	No	25		2012-11-22	Not occur	180
190	Chencha	Urban	Semi-intensive	2012-12-02	Male	Partial	Bucket feeding	Good vigor/ quick suckling	Good mothering	No	17		2012-12-21	Not occur	180
191	Chencha	Urban	Semi-intensive	2012-11-15	Male	Partial	Bucket feeding	Good vigor/ quick suckling	Good mothering	Yes	25	2012-12-10	2012-12-10	Omphalitis	25
192	Kemba	Urban	Semi-intensive	2012-10-23	Male	Complete	Suckling feeding	Good vigor/ quick suckling	Good mothering	No	32		2012-11-25	Not occur	180
193	Geresse	Peri-urban	Livestock and Crop	2012-09-20	Male	Partial	Suckling feeding	Good vigor/ quick suckling	Good mothering	No	180		2012-03-20	Not occur	180
194	Geresse	Urban	Semi-intensive	2012-09-20	Male	Complete	Suckling feeding	Good vigor/ quick suckling	Good mothering	No	180		2012-03-20	Not occur	180
195	Geresse	Urban	Semi-intensive	2012-08-28	Male	Partial	Suckling feeding	Good vigor/ quick suckling	Good mothering	No	180		20Febraur2012	Not occur	180
196	Geresse	Peri-urban	Livestock and Crop	2012-09-15	Female	Complete	Suckling feeding	Good vigor/ quick suckling	Good mothering	No	180		2012-03-15	Not occur	180
	Note that the calf mortality and morbidity entery and exite date were recorded by Ethiopian Calander
