# Supplementary material for: Longitudinal study of calf morbidity and mortality on smallholder farms in southern Ethiopia
Source: PLoS One. 2021 Sep 16;16(9):e0257139. doi: 10.1371/journal.pone.0257139 (PMC8445444; doi:10.1371/journal.pone.0257139)
Supplement: S2 Dataset — (XLSX) [file pone.0257139.s002.xlsx]

## Sheet: Sheet1
id	districts1bonke2chencha3geresse4	altitude1midatitude150020002high	sexofhouseholder1male2female3bot	ageofhouseholdinyears	maritalstatus1married2single3wid	householdeducationlevel1noformal	professionrelatedto1animalproduc	familysize	systemoflivestockproduction1live	majorlivestockkept1dairy2smallru	dairyproductionassourceofincome1	timeofspentindairyproductioninye	dairyfarmlocation1urban2periurba	herdsize	breedingmethodused1artificialins	calfcaretakerownership1ownerfami	calfcaretakergender1male2female3	calfcaretakerexperience15years25	pregnantcowmgtandperiparturientc	ifseriouscaretypeofmgt0nocare1ad	calvingfacilities1calvingpen2the	beddinginmaternityarea0no1yes	typeofbeddingmaterial0nobedding1	calvingassistancerequirement1rou	whendoyouneedassistance1healthst	timetoseparatethecalffromdaminda	naveltreatment1practiced2nopract	ifpracticetypeused1feces2iodine3	doyoufeedsufficientcolostrumtoca	quantityofcolostrumfedtocalves1p	methodofcolostrumfeeding1sucklin	timeofcolostrumfeeding1within6ho	sourceoffeedingifhandfed0nohandf	believeinimportanceofcolostrumfe	typeoffeed1milk2milkreplacer3bot	frequencyofmilkfeedingperday1onc	timeinmonthsmilkreplacerintroduc	modeofreplacerfeeding1freegrazin	watering1freeaccess2periodicacce	sourceofwater1tapwater2river3ope	housetype1indoor2outdoororhutch	locationofcalfpenin1cowshed2sepa	ifseparatepenlocated0noapplied1i	beddingincalfhouse1present0absen	beddingmaterialtype1straw2stalks	frequencyofcalfpencleaning1every	bettermgtattentionreceivedsex1ma	weaningageinlocalcalves	weanigageincrosscalvesinmonths
1	geresse	mid-altitude	female	30	married	secondary school	other	6	livestock only	dairy	secondary	11	urban	4	artifiacial insemination	owner	female	greater than five years	yes	additional roughage	the same burn	yes	stalks	rarely	during birth and health problem	30	precticed	feces	yes	partial feeding	hand feeding	within 6 hours	0	yes	3	four tmes	2	stall feeding	periodic access	tap water	indoor	cow shed	no used	present	stalks	daily	female calf	12	5
2	geresse	mid-altitude	male	60	married	no formal educ	other	7	livestock-crop mixed	dairy	secondary	40	peri-urban	2	artifiacial insemination	owner	female	greater than five years	no	no care	the same burn	no	no bedding	rarely	health problem	1	no practiced	no used	yes	complete feeding	suckling	within 6 hours	0	yes	milk	two times a day	3	stall feeding	free access	river	indoor	cow shed	no used	present	stalks	daily	female calf	4	5
3	geresse	mid-altitude	male	38	married	secondary school	other	4	livestock only	5	secondary	4	urban	3	artifiacial insemination	owner	female	less than and equal to five years	yes	no care	the same burn	yes	straw	never	during birth and health problem	30	precticed	feces	yes	partial feeding	3	within 6 hours	dam	yes	3	four tmes	1	stall feeding	free access	tap water	indoor	cow shed	no used	present	straw	daily	female calf	12	5
4	geresse	mid-altitude	male	50	married	secondary school	other	5	livestock only	dairy	secondary	4	urban	3	artifiacial insemination	owner	male	less than and equal to five years	no	no care	calving pen	yes	stalks	routinely	during birth and health problem	1	no practiced	no used	yes	complete feeding	suckling	within 6 hours	dam	no	milk	three times	1	stall feeding	free access	tap water	indoor	cow shed	no used	present	straw	daily	female calf	24	5
5	geresse	mid-altitude	female	45	married	primary school	other	5	livestock only	dairy	secondary	3	urban	3	artifiacial insemination	owner	female	less than and equal to five years	yes	additional roughage	calving pen	yes	stalks	routinely	during birth	5	no practiced	no used	yes	complete feeding	suckling	within 6 hours	dam	yes	milk	three times	1	stall feeding	free access	open well	indoor	cow shed	no used	present	straw	twice a day	female calf	36	6
6	geresse	mid-altitude	male	44	married	college	animal health and prod'n	4	livestock only	dairy	secondary	6	urban	2	natural mating	owner	male	greater than five years	yes	additional roughage	calving pen	yes	stalks	routinely	health status check up	1	no practiced	no used	yes	complete feeding	suckling	within 6 hours	dam	yes	milk	two times a day	3	stall feeding	free access	open well	indoor	cow shed	no used	present	straw	daily	female calf	24	6
7	geresse	mid-altitude	male	40	married	primary school	other	5	livestock only	dairy	primary	2	urban	2	artifiacial insemination	owner	both	less than and equal to five years	yes	no care	the same burn	no	no bedding	routinely	during birth and health problem	7	precticed	feces	yes	complete feeding	hand feeding	within 6 hours	dam	yes	3	three times	5	stall feeding	free access	tap water	indoor	cow shed	no used	present	stalks	daily	both sex	12	6
8	geresse	mid-altitude	male	62	married	secondary school	other	6	livestock-crop mixed	dairy and small rumnts	primary	5	urban	5	artifiacial insemination	owner	male	less than and equal to five years	yes	concentrate	calving pen	yes	stalks	routinely	during birth and health problem	1	precticed	feces	yes	partial feeding	suckling	within 6 hours	0	yes	milk	three times	4	stall feeding	periodic access	tap water	indoor	separate pen	individually	present	stalks	daily	female calf	8	7
9	geresse	mid-altitude	female	45	married	primary school	other	5	livestock only	dairy	secondary	3	peri-urban	3	artifiacial insemination	owner	female	less than and equal to five years	yes	additional roughage	calving pen	yes	stalks	routinely	during birth	5	no practiced	no used	yes	complete feeding	suckling	within 6 hours	dam	yes	milk	three times	1	stall feeding	free access	open well	indoor	cow shed	no used	present	straw	twice a day	female calf	36	6
10	geresse	mid-altitude	male	50	married	secondary school	animal health and prod'n	7	livestock only	dairy	secondary	4	urban	3	artifiacial insemination	owner	male	less than and equal to five years	no	no care	calving pen	yes	stalks	routinely	health problem	1	no practiced	no used	yes	complete feeding	suckling	within 6 hours	dam	yes	milk	two times a day	3	stall feeding	free access	tap water	indoor	cow shed	no used	present	straw	daily	female calf	12	6
11	geresse	mid-altitude	male	45	married	secondary school	other	6	livestock-crop mixed	dairy	secondary	3	urban	4	artifiacial insemination	owner	male	less than and equal to five years	no	concentrate	calving pen	yes	stalks	routinely	during birth and health problem	1	no practiced	no used	yes	complete feeding	suckling	within 6 hours	dam	yes	milk	once a day	6	stall feeding	free access	tap water	indoor	cow shed	no used	present	straw	daily	both sex	12	4
12	geresse	mid-altitude	male	39	married	secondary school	other	3	livestock only	dairy	secondary	2	urban	3	artifiacial insemination	hired	male	less than and equal to five years	yes	concentrate	the same burn	yes	stalks	routinely	during birth and health problem	1	no practiced	no used	yes	complete feeding	suckling	within 6 hours	dam	yes	milk	two times a day	3	stall feeding	free access	tap water	indoor	cow shed	no used	present	straw	daily	female calf	12	5
13	geresse	mid-altitude	male	39	married	secondary school	animal health and prod'n	2	livestock only	dairy	secondary	4	peri-urban	3	artifiacial insemination	hired	male	less than and equal to five years	no	no care	the same burn	2	stalks	routinely	during birth	1	no practiced	no used	yes	complete feeding	suckling	within 6 hours	dam	yes	milk	three times	4	stall feeding	free access	tap water	indoor	separate pen	in group	present	straw	daily	female calf	12	5
14	geresse	mid-altitude	male	42	married	primary school	other	5	livestock only	dairy	secondary	10	peri-urban	3	artifiacial insemination	hired	male	greater than five years	no	no care	calving pen	yes	stalks	routinely	during birth	1	no practiced	no used	yes	complete feeding	suckling	within 6 hours	dam	yes	milk	two times a day	4	stall feeding	free access	tap water	indoor	cow shed	no used	present	straw	daily	female calf	12	5
15	geresse	mid-altitude	female	48	married	secondary school	other	5	livestock only	dairy	secondary	3	urban	3	artifiacial insemination	hired	female	less than and equal to five years	no	no care	calving pen	yes	stalks	routinely	during birth	1	no practiced	no used	yes	complete feeding	suckling	within 6 hours	dam	yes	milk	two times a day	4	stall feeding	free access	tap water	indoor	cow shed	no used	present	straw	daily	female calf	12	4
16	geresse	mid-altitude	male	49	married	college	other	7	livestock only	dairy	secondary	4	peri-urban	3	artifiacial insemination	hired	male	less than and equal to five years	no	no care	the same burn	yes	stalks	routinely	during birth	1	no practiced	no used	yes	complete feeding	suckling	within 6 hours	dam	yes	milk	two times a day	4	stall feeding	free access	tap water	indoor	cow shed	no used	present	straw	daily	female calf	12	6
17	geresse	mid-altitude	male	31	married	primary school	other	3	livestock only	dairy	secondary	2	urban	3	artifiacial insemination	hired	male	less than and equal to five years	no	no care	calving pen	yes	stalks	routinely	during birth	1	no practiced	no used	yes	complete feeding	suckling	within 6 hours	dam	yes	milk	three times	4	stall feeding	free access	tap water	indoor	cow shed	no used	present	straw	daily	female calf	12	5
18	geresse	mid-altitude	male	40	married	college	animal health and prod'n	5	livestock only	dairy	secondary	8	urban	3	artifiacial insemination	owner	male	greater than five years	no	no care	calving pen	yes	stalks	routinely	during birth	1	no practiced	no used	yes	complete feeding	suckling	within 6 hours	dam	yes	milk	two times a day	4	stall feeding	free access	tap water	indoor	cow shed	no used	present	straw	daily	both sex	12	6
19	geresse	mid-altitude	female	46	married	primary school	other	2	livestock only	dairy	secondary	7	peri-urban	3	artifiacial insemination	hired	female	greater than five years	no	no care	calving pen	yes	stalks	routinely	during birth and health problem	2	no practiced	no used	yes	complete feeding	suckling	within 6 hours	dam	yes	milk	three times	5	stall feeding	free access	tap water	indoor	cow shed	no used	present	straw	daily	female calf	12	5
20	geresse	mid-altitude	male	51	married	college	other	5	livestock only	dairy	secondary	8	urban	3	artifiacial insemination	hired	male	greater than five years	no	no care	calving pen	yes	stalks	routinely	during birth	1	no practiced	no used	yes	complete feeding	suckling	within 6 hours	dam	yes	milk	three times	3	stall feeding	free access	tap water	indoor	cow shed	no used	present	straw	twice a day	female calf	12	5
21	geresse	mid-altitude	female	35	married	college	other	5	livestock only	dairy	secondary	4	urban	3	artifiacial insemination	owner	female	less than and equal to five years	yes	care for health and feeding	calving pen	yes	stalks	routinely	during birth	150	no practiced	no used	yes	complete feeding	4	within 6 hours	dam	yes	3	three times	1	stall feeding	periodic access	tap water	indoor	cow shed	no used	present	stalks	daily	female calf	12	6
22	geresse	mid-altitude	male	56	married	college	other	7	livestock only	dairy	primary	6	urban	3	artifiacial insemination	hired	male	greater than five years	no	no care	calving pen	yes	stalks	never	health status check up	1	no practiced	no used	yes	complete feeding	suckling	within 6 hours	dam	yes	milk	two times a day	4	stall feeding	free access	tap water	indoor	cow shed	no used	present	straw	daily	both sex	12	5
23	geresse	mid-altitude	female	37	married	college	other	5	livestock only	dairy	secondary	2	urban	3	artifiacial insemination	hired	female	less than and equal to five years	no	no care	calving pen	yes	stalks	routinely	health status check up	2	no practiced	no used	yes	complete feeding	suckling	within 6 hours	dam	yes	milk	two times a day	5	stall feeding	free access	tap water	indoor	cow shed	no used	present	straw	daily	female calf	12	5
24	geresse	mid-altitude	male	39	married	college	other	5	livestock only	dairy	secondary	6	urban	5	artifiacial insemination	hired	male	greater than five years	no	no care	the same burn	yes	stalks	routinely	during birth	1	no practiced	no used	yes	complete feeding	suckling	within 6 hours	dam	yes	milk	two times a day	4	stall feeding	free access	tap water	indoor	cow shed	no used	present	straw	daily	female calf	12	6
25	geresse	mid-altitude	male	45	married	college	other	3	livestock only	dairy	secondary	3	urban	3	artifiacial insemination	hired	male	less than and equal to five years	no	no care	calving pen	yes	stalks	routinely	health problem	2	no practiced	no used	yes	complete feeding	suckling	within 6 hours	dam	yes	milk	two times a day	4	stall feeding	free access	tap water	indoor	cow shed	no used	present	straw	daily	both sex	24	4
26	geresse	mid-altitude	female	40	married	primary school	other	7	livestock only	dairy	primary	3	urban	4	artifiacial insemination	owner	female	less than and equal to five years	yes	additional roughage	calving pen	yes	stalks	routinely	health problem	120	no practiced	no used	yes	complete feeding	suckling	within 6 hours	dam	yes	milk replacer	two times a day	4	stall feeding	periodic access	tap water	indoor	cow shed	no used	present	stalks	daily	female calf	24	6
27	geresse	mid-altitude	male	37	married	no formal educ	other	3	livestock only	dairy	secondary	2	urban	4	artifiacial insemination	owner	male	less than and equal to five years	no	no care	the same burn	yes	stalks	routinely	health problem	1	no practiced	no used	yes	complete feeding	suckling	within 6 hours	dam	yes	milk	two times a day	4	stall feeding	free access	tap water	indoor	cow shed	no used	present	straw	daily	female calf	24	6
28	geresse	mid-altitude	male	39	married	college	animal health and prod'n	6	livestock only	dairy	secondary	4	urban	4	artifiacial insemination	hired	male	less than and equal to five years	no	no care	calving pen	yes	stalks	routinely	health status check up	1	no practiced	no used	yes	complete feeding	suckling	within 6 hours	dam	no	milk	two times a day	4	stall feeding	free access	tap water	indoor	cow shed	no used	present	straw	daily	female calf	12	5
29	geresse	mid-altitude	male	38	married	college	other	3	livestock only	dairy	primary	4	urban	4	artifiacial insemination	hired	male	less than and equal to five years	yes	concentrate	calving pen	yes	stalks	routinely	health status check up	1	no practiced	no used	yes	complete feeding	suckling	within 6 hours	dam	yes	milk	two times a day	4	stall feeding	free access	tap water	indoor	cow shed	no used	present	straw	daily	female calf	12	6
30	geresse	mid-altitude	male	42	widow	college	other	1	livestock only	dairy	secondary	4	urban	4	artifiacial insemination	hired	male	greater than five years	yes	concentrate	calving pen	yes	stalks	routinely	during birth	2	no practiced	no used	yes	complete feeding	suckling	within 6 hours	dam	yes	milk	two times a day	4	stall feeding	free access	tap water	indoor	cow shed	no used	present	straw	daily	both sex	12	5
31	geresse	mid-altitude	male	46	married	college	other	5	livestock only	dairy	secondary	7	urban	5	artifiacial insemination	hired	male	greater than five years	no	no care	calving pen	yes	stalks	routinely	during birth	1	no practiced	no used	yes	complete feeding	suckling	within 6 hours	dam	yes	milk	two times a day	4	stall feeding	free access	tap water	indoor	cow shed	no used	present	straw	daily	both sex	12	6
32	geresse	mid-altitude	male	42	married	no formal educ	other	3	livestock-crop mixed	dairy	primary	2	urban	3	artifiacial insemination	owner	male	less than and equal to five years	yes	care for health and feeding	calving pen	yes	stalks	routinely	during birth and health problem	1	precticed	feces	yes	complete feeding	suckling	within 6 hours	dam	yes	milk	three times	4	free grazing	free access	open well	indoor	cow shed	no used	present	straw	daily	female calf	12	6
33	geresse	mid-altitude	male	44	married	no formal educ	other	4	livestock only	dairy	primary	6	urban	3	artifiacial insemination	owner	male	greater than five years	yes	concentrate	calving pen	yes	stalks	routinely	health status check up	2	no practiced	no used	yes	complete feeding	suckling	within 6 hours	dam	yes	milk	three times	4	free grazing	free access	open well	indoor	cow shed	no used	present	straw	daily	female calf	12	6
34	geresse	mid-altitude	male	39	married	no formal educ	other	3	livestock-crop mixed	dairy	secondary	4	urban	3	artifiacial insemination	hired	male	less than and equal to five years	yes	additional roughage	calving pen	yes	stalks	routinely	during birth	48	no practiced	no used	yes	complete feeding	suckling	within 6 hours	dam	yes	milk	three times	4	stall feeding	free access	open well	indoor	cow shed	no used	present	straw	twice a day	both sex	12	6
35	geresse	mid-altitude	male	44	married	college	animal health and prod'n	4	livestock only	dairy	secondary	2	urban	3	natural mating	owner	male	greater than five years	yes	additional roughage	calving pen	yes	stalks	routinely	health problem	1	no practiced	no used	yes	complete feeding	suckling	within 6 hours	dam	yes	milk	two times a day	2	stall feeding	free access	open well	indoor	cow shed	no used	present	straw	daily	female calf	12	6
36	geresse	mid-altitude	male	42	single	college	other	1	livestock only	dairy	secondary	4	urban	4	artifiacial insemination	hired	male	greater than five years	yes	concentrate	calving pen	yes	stalks	routinely	during birth	1	no practiced	no used	yes	complete feeding	suckling	within 6 hours	dam	yes	milk	two times a day	2	stall feeding	free access	tap water	indoor	cow shed	no used	present	straw	daily	both sex	12	5
37	geresse	mid-altitude	male	51	married	primary school	other	5	livestock only	dairy	secondary	6	urban	3	artifiacial insemination	owner	male	greater than five years	no	no care	the same burn	yes	stalks	routinely	during birth	1	no practiced	no used	yes	complete feeding	suckling	within 6 hours	dam	yes	milk	two times a day	2	stall feeding	free access	tap water	indoor	cow shed	no used	present	straw	daily	both sex	12	6
38	geresse	mid-altitude	male	39	married	secondary school	other	3	livestock only	dairy	secondary	2	urban	3	artifiacial insemination	hired	male	less than and equal to five years	yes	care for health and feeding	the same burn	yes	stalks	routinely	during birth and health problem	1	no practiced	no used	yes	complete feeding	suckling	within 6 hours	dam	yes	milk	two times a day	2	stall feeding	free access	tap water	indoor	cow shed	no used	present	straw	daily	female calf	12	5
39	geresse	mid-altitude	female	36	married	college	other	5	livestock only	dairy	secondary	2	urban	3	artifiacial insemination	hired	female	less than and equal to five years	no	no care	calving pen	yes	stalks	routinely	health status check up	1	no practiced	no used	yes	complete feeding	suckling	within 6 hours	dam	yes	milk	two times a day	2	stall feeding	free access	tap water	indoor	cow shed	no used	present	straw	daily	female calf	12	5
40	geresse	mid-altitude	male	49	married	college	other	7	livestock only	dairy	secondary	4	peri-urban	4	artifiacial insemination	hired	male	less than and equal to five years	no	no care	the same burn	yes	stalks	routinely	during birth	1	no practiced	no used	yes	complete feeding	suckling	within 6 hours	dam	yes	milk	two times a day	2	stall feeding	free access	river	indoor	cow shed	no used	present	stalks	daily	female calf	12	6
41	chencha	high-altitude	male	39	married	college	other	5	livestock only	dairy	primary	7	peri-urban	3	both	owner	male	greater than five years	yes	concentrate	calving pen	yes	straw	routinely	during birth and health problem	1	no practiced	feces	yes	complete feeding	hand feeding	between 6-24 hours	dam	yes	milk	three times	4	stall feeding	free access	river	indoor	cow shed	no used	present	straw	daily	male calf	6	5
42	chencha	high-altitude	male	56	married	college	other	8	livestock only	dairy and small rumnts	primary	16	peri-urban	6	both	owner	male	greater than five years	yes	concentrate	calving pen	yes	straw	routinely	during birth and health problem	1	no practiced	no used	yes	complete feeding	hand feeding	between 6-24 hours	dam	yes	milk	three times	4	stall feeding	free access	river	indoor	separate pen	individually	present	straw	twice a day	male calf	12	5
43	chencha	high-altitude	male	28	married	college	animal health and prod'n	2	livestock-crop mixed	dairy	secondary	9	peri-urban	10	both	hired	male	greater than five years	yes	concentrate	calving pen	yes	straw	routinely	during birth and health problem	2	no practiced	no used	yes	complete feeding	suckling	within 6 hours	dam	yes	milk	two times a day	4	partial feeding	free access	tap water	indoor	separate pen	individually	present	straw	daily	male calf	12	4
44	chencha	high-altitude	male	45	married	college	animal health and prod'n	8	livestock-crop mixed	dairy	secondary	16	peri-urban	2	artifiacial insemination	owner	female	greater than five years	yes	additional roughage	the same burn	yes	straw	routinely	during birth and health problem	365	no practiced	no used	yes	partial feeding	suckling	within 6 hours	dam	yes	milk	three times	4	partial feeding	periodic access	river	indoor	cow shed	no used	present	straw	daily	male calf	12	5
45	chencha	high-altitude	male	80	married	college	other	10	livestock-crop mixed	dairy	primary	20	urban	15	both	hired	female	greater than five years	yes	concentrate	the same burn	yes	stalks	routinely	health problem	2	no practiced	no used	yes	partial feeding	hand feeding	within 6 hours	dam	yes	milk	two times a day	4	stall feeding	periodic access	tap water	indoor	separate pen	in group	present	straw	daily	female calf	12	4
46	chencha	high-altitude	female	67	married	primary school	other	4	livestock only	dairy	primary	28	urban	5	natural mating	owner	male	greater than five years	yes	concentrate	the same burn	yes	straw	routinely	during birth and health problem	2	no practiced	no used	yes	partial feeding	hand feeding	within 6 hours	dam	yes	milk	two times a day	4	free grazing	free access	open well	indoor	cow shed	no used	present	stalks	daily	male calf	12	5
47	chencha	high-altitude	male	39	married	college	other	5	livestock-crop mixed	dairy	primary	11	urban	6	natural mating	owner	male	greater than five years	yes	concentrate	calving pen	yes	straw	routinely	during birth and health problem	180	precticed	feces	yes	complete feeding	suckling	between 6-24 hours	dam	yes	milk	two times a day	4	partial feeding	free access	open well	indoor	cow shed	no used	present	stalks	daily	female calf	12	5
48	chencha	high-altitude	male	50	married	college	animal health and prod'n	10	livestock only	dairy	primary	7	peri-urban	8	both	owner	female	greater than five years	yes	concentrate	the same burn	yes	straw	routinely	during birth and health problem	2	no practiced	no used	yes	complete feeding	suckling	within 6 hours	dam	yes	milk	three times	4	stall feeding	free access	open well	indoor	separate pen	individually	present	straw	daily	male calf	12	5
49	chencha	high-altitude	male	33	married	secondary school	other	9	livestock-crop mixed	dairy	primary	8	urban	7	natural mating	owner	female	greater than five years	yes	additional roughage	calving pen	yes	straw	routinely	during birth and health problem	1	precticed	feces	yes	complete feeding	hand feeding	between 6-24 hours	dam	yes	milk	three times	4	stall feeding	free access	river	indoor	cow shed	no used	present	straw	twice a day	male calf	12	4
50	chencha	high-altitude	male	39	married	primary school	other	5	livestock only	dairy and small rumnts	primary	10	urban	4	artifiacial insemination	owner	male	greater than five years	yes	concentrate	the same burn	yes	straw	routinely	during birth and health problem	2	no practiced	no used	yes	partial feeding	hand feeding	within 6 hours	dam	yes	milk	two times a day	4	stall feeding	periodic access	river	indoor	separate pen	individually	present	straw	twice a day	male calf	12	4
51	chencha	high-altitude	male	39	married	college	animal health and prod'n	5	livestock-crop mixed	dairy	primary	7	urban	5	natural mating	owner	male	greater than five years	yes	additional roughage	calving pen	yes	straw	routinely	during birth and health problem	1	precticed	feces	yes	complete feeding	hand feeding	within 6 hours	dam	yes	milk	three times	4	stall feeding	periodic access	river	indoor	cow shed	no used	present	straw	daily	male calf	12	5
52	chencha	high-altitude	male	60	married	college	other	7	livestock only	dairy	primary	20	urban	6	artifiacial insemination	owner	female	greater than five years	no	additional roughage	the same burn	yes	stalks	rarely	during birth and health problem	1	no practiced	no used	yes	partial feeding	hand feeding	within 6 hours	dam	yes	milk	three times	2	stall feeding	free access	open well	indoor	cow shed	no used	present	stalks	daily	female calf	10	5
53	chencha	high-altitude	female	50	married	college	other	7	livestock only	dairy	primary	30	urban	3	natural mating	hired	female	greater than five years	no	concentrate	the same burn	yes	stalks	routinely	during birth and health problem	2	no practiced	no used	yes	complete feeding	hand feeding	within 6 hours	dam	yes	milk	three times	2	stall feeding	periodic access	open well	indoor	cow shed	no used	present	stalks	daily	female calf	7	5
54	chencha	high-altitude	female	72	married	college	other	6	livestock only	dairy	primary	20	urban	5	natural mating	owner	female	greater than five years	yes	additional roughage	the same burn	yes	stalks	rarely	health problem	1	no practiced	no used	yes	partial feeding	hand feeding	within 6 hours	dam	yes	milk	three times	2	stall feeding	periodic access	river	indoor	cow shed	no used	present	stalks	daily	female calf	8	4
55	chencha	high-altitude	female	40	married	primary school	other	8	livestock only	dairy	primary	20	urban	4	natural mating	owner	female	greater than five years	yes	care for health and feeding	the same burn	yes	stalks	rarely	health problem	1	no practiced	no used	yes	complete feeding	suckling	within 6 hours	dam	yes	milk	three times	2	stall feeding	periodic access	open well	indoor	cow shed	no used	present	straw	daily	female calf	10	5
56	chencha	high-altitude	male	32	divorced	primary school	other	4	livestock only	dairy	primary	1	urban	2	artifiacial insemination	owner	female	greater than five years	yes	additional roughage	the same burn	yes	stalks	routinely	during birth and health problem	1	no practiced	no used	yes	complete feeding	suckling	within 6 hours	dam	yes	milk	two times a day	3	stall feeding	free access	tap water	indoor	cow shed	no used	present	stalks	daily	female calf	7	5
57	chencha	high-altitude	male	60	married	secondary school	other	7	livestock only	dairy	primary	30	urban	5	natural mating	owner	male	greater than five years	yes	care for health and feeding	the same burn	yes	stalks	rarely	during birth and health problem	2	no practiced	no used	yes	partial feeding	hand feeding	between 6-24 hours	dam	yes	milk	three times	2	stall feeding	periodic access	tap water	indoor	cow shed	no used	present	stalks	daily	female calf	8	5
58	chencha	high-altitude	female	40	married	college	other	5	livestock only	dairy	primary	20	urban	3	natural mating	owner	male	greater than five years	yes	care for health and feeding	the same burn	yes	stalks	rarely	during birth and health problem	1	no practiced	no used	yes	complete feeding	hand feeding	within 6 hours	dam	yes	milk	three times	2	stall feeding	free access	tap water	indoor	cow shed	no used	present	stalks	daily	female calf	6	4
59	chencha	high-altitude	female	50	married	secondary school	other	10	livestock only	dairy	primary	20	peri-urban	3	artifiacial insemination	owner	female	greater than five years	yes	care for health and feeding	the same burn	yes	straw	routinely	during birth and health problem	4	no practiced	no used	yes	complete feeding	hand feeding	within 6 hours	dam	yes	milk	three times	3	stall feeding	free access	open well	indoor	cow shed	no used	present	straw	daily	male calf	7	5
60	chencha	high-altitude	male	30	married	college	other	6	livestock only	dairy	primary	3	peri-urban	2	natural mating	owner	male	less than and equal to five years	yes	concentrate	the same burn	yes	straw	routinely	health problem	2	no practiced	no used	yes	complete feeding	hand feeding	within 6 hours	dam	yes	milk	three times	2	partial feeding	free access	river	indoor	cow shed	no used	present	straw	daily	male calf	8	5
61	chencha	high-altitude	female	70	married	no formal educ	other	5	livestock only	dairy	secondary	20	peri-urban	4	natural mating	owner	male	greater than five years	yes	additional roughage	the same burn	yes	straw	routinely	during birth	2	no practiced	no used	yes	partial feeding	suckling	within 6 hours	dam	yes	milk	three times	4	partial feeding	free access	river	indoor	cow shed	no used	present	straw	twice a day	male calf	8	5
62	chencha	high-altitude	female	45	married	secondary school	other	5	livestock only	dairy	primary	10	peri-urban	3	natural mating	owner	female	greater than five years	yes	concentrate	calving pen	yes	straw	routinely	during birth and health problem	2	no practiced	no used	yes	complete feeding	suckling	within 6 hours	dam	yes	milk	three times	3	partial feeding	free access	open well	indoor	cow shed	no used	present	straw	daily	female calf	7	4
63	chencha	high-altitude	male	36	married	primary school	other	10	livestock only	dairy	secondary	10	urban	3	natural mating	owner	male	greater than five years	yes	concentrate	calving pen	yes	straw	routinely	during birth	1	no practiced	no used	yes	complete feeding	suckling	within 6 hours	dam	yes	milk	three times	2	stall feeding	periodic access	open well	indoor	separate pen	individually	present	straw	daily	female calf	8	5
64	chencha	high-altitude	female	28	married	primary school	other	5	livestock only	dairy	primary	2	urban	3	artifiacial insemination	owner	female	less than and equal to five years	yes	concentrate	the same burn	yes	straw	routinely	during birth and health problem	2	no practiced	no used	yes	complete feeding	suckling	within 6 hours	dam	yes	milk	three times	3	stall feeding	periodic access	river	indoor	cow shed	no used	present	straw	daily	female calf	8	5
65	chencha	high-altitude	male	59	married	primary school	other	10	livestock only	dairy	primary	7	urban	4	both	owner	male	greater than five years	yes	care for health and feeding	the same burn	yes	straw	routinely	during birth and health problem	2	no practiced	no used	yes	complete feeding	suckling	within 6 hours	dam	yes	milk	three times	4	partial feeding	periodic access	tap water	indoor	cow shed	no used	present	straw	twice a day	female calf	10	5
66	chencha	high-altitude	male	39	married	secondary school	other	9	livestock only	dairy	primary	7	urban	15	natural mating	hired	female	greater than five years	yes	care for health and feeding	the same burn	yes	stalks	routinely	during birth and health problem	2	no practiced	no used	yes	complete feeding	hand feeding	within 6 hours	dam	yes	milk	three times	2	stall feeding	free access	open well	indoor	cow shed	no used	present	stalks	twice a day	male calf	6	4
67	chencha	high-altitude	male	42	married	no formal educ	other	5	livestock-crop mixed	dairy and small rumnts	primary	15	peri-urban	4	artifiacial insemination	owner	male	greater than five years	yes	care for health and feeding	the same burn	yes	stalks	routinely	during birth and health problem	2	no practiced	no used	yes	partial feeding	suckling	within 6 hours	dam	yes	milk	three times	2	stall feeding	free access	tap water	indoor	cow shed	no used	present	straw	daily	female calf	5	5
68	chencha	high-altitude	female	50	married	primary school	other	4	livestock only	dairy	primary	3	urban	6	natural mating	owner	male	less than and equal to five years	yes	care for health and feeding	the same burn	yes	stalks	routinely	during birth	2	no practiced	no used	yes	partial feeding	suckling	within 6 hours	dam	yes	milk	three times	2	stall feeding	free access	tap water	indoor	cow shed	no used	present	straw	daily	female calf	7	5
69	chencha	high-altitude	male	34	married	college	other	3	livestock only	dairy	primary	5	urban	2	natural mating	owner	male	less than and equal to five years	yes	care for health and feeding	the same burn	yes	stalks	routinely	during birth and health problem	2	no practiced	no used	yes	partial feeding	suckling	within 6 hours	dam	yes	milk	three times	3	stall feeding	free access	river	indoor	cow shed	no used	present	straw	daily	female calf	8	5
70	chencha	high-altitude	female	41	married	no formal educ	other	8	livestock only	dairy	primary	6	urban	3	natural mating	owner	male	greater than five years	yes	care for health and feeding	the same burn	yes	straw	routinely	during birth and health problem	2	no practiced	no used	yes	complete feeding	hand feeding	within 6 hours	dam	yes	milk	three times	3	stall feeding	periodic access	river	indoor	cow shed	no used	present	straw	daily	female calf	9	5
71	chencha	high-altitude	male	60	married	college	other	7	livestock only	dairy	primary	2	urban	6	artifiacial insemination	owner	female	greater than five years	no	care for health and feeding	the same burn	yes	stalks	rarely	during birth	1	no practiced	no used	yes	partial feeding	hand feeding	within 6 hours	dam	yes	milk	three times	2	stall feeding	free access	open well	indoor	cow shed	no used	present	stalks	daily	female calf	7	5
72	chencha	high-altitude	male	39	married	college	other	9	livestock only	dairy	primary	7	urban	15	natural mating	hired	male	greater than five years	yes	care for health and feeding	the same burn	yes	straw	routinely	during birth	2	no practiced	no used	yes	complete feeding	suckling	within 6 hours	dam	yes	milk	two times a day	2	stall feeding	free access	open well	indoor	cow shed	no used	present	straw	twice a day	male calf		5
73	chencha	high-altitude	male	30	married	college	other	6	livestock-crop mixed	dairy	secondary	5	peri-urban	2	natural mating	owner	male	less than and equal to five years	no	additional roughage	the same burn	yes	straw	routinely	during birth and health problem	60	no practiced	no used	yes	partial feeding	hand feeding	within 6 hours	dam	yes	milk	three times	3	stall feeding	free access	river	indoor	cow shed	no used	present	straw	daily	male calf	8	4
74	chencha	high-altitude	female	62	married	primary school	other	8	livestock only	dairy	primary	28	urban	5	natural mating	owner	male	greater than five years	yes	care for health and feeding	the same burn	yes	straw	routinely	during birth and health problem	60	no practiced	no used	yes	partial feeding	hand feeding	within 6 hours	dam	yes	milk	three times	2	stall feeding	free access	tap water	indoor	cow shed	no used	present	stalks	daily	female calf	6	4
75	chencha	high-altitude	female	72	married	college	other	6	livestock only	dairy	primary	20	urban	5	natural mating	owner	female	greater than five years	yes	additional roughage	the same burn	yes	stalks	rarely	health problem	1	no practiced	no used	yes	partial feeding	hand feeding	within 6 hours	dam	yes	milk	three times	2	stall feeding	periodic access	river	indoor	cow shed	no used	present	stalks	daily	female calf	8	4
76	chencha	high-altitude	male	60	married	secondary school	other	7	livestock only	dairy	primary	30	urban	4	natural mating	owner	male	greater than five years	yes	additional roughage	the same burn	yes	stalks	routinely	during birth	60	no practiced	no used	yes	partial feeding	hand feeding	between 6-24 hours	dam	yes	milk	three times	2	stall feeding	periodic access	tap water	indoor	cow shed	no used	present	stalks	daily	female calf	7	5
77	chencha	high-altitude	male	56	married	primary school	other	6	livestock only	dairy	primary	7	urban	6	natural mating	owner	male	greater than five years	yes	care for health and feeding	the same burn	yes	straw	routinely	during birth and health problem	2	no practiced	no used	yes	complete feeding	hand feeding	between 6-24 hours	dam	yes	milk	three times	2	stall feeding	periodic access	open well	indoor	cow shed	no used	present	straw	daily	female calf	10	4
78	chencha	high-altitude	male	48	married	college	other	4	livestock only	dairy	primary	9	urban	4	both	owner	male	greater than five years	yes	care for health and feeding	the same burn	yes	straw	rarely	during birth and health problem	2	no practiced	no used	yes	complete feeding	hand feeding	within 6 hours	dam	yes	milk	three times	2	partial feeding	free access	tap water	indoor	cow shed	no used	present	straw	daily	female calf	6	5
79	chencha	high-altitude	male	39	married	primary school	other	7	livestock only	dairy	primary	10	urban	2	artifiacial insemination	owner	male	greater than five years	yes	concentrate	the same burn	yes	straw	rarely	during birth and health problem	2	no practiced	no used	yes	partial feeding	hand feeding	between 6-24 hours	dam	yes	milk	three times	2	stall feeding	free access	river	indoor	cow shed	no used	present	stalks	twice a day	male calf	6	5
80	chencha	high-altitude	female	51	married	primary school	other	2	livestock-crop mixed	dairy	secondary	6	peri-urban	5	natural mating	owner	male	greater than five years	yes	concentrate	the same burn	yes	stalks	rarely	health status check up	2	no practiced	no used	yes	partial feeding	hand feeding	within 6 hours	dam	yes	milk	three times	4	partial feeding	free access	open well	indoor	cow shed	no used	present	straw	daily	female calf	7	5
81	chencha	high-altitude	male	50	married	primary school	other	5	livestock only	dairy	primary	8	urban	7	natural mating	hired	female	greater than five years	yes	care for health and feeding	the same burn	yes	straw	routinely	during birth	2	no practiced	no used	yes	complete feeding	suckling	within 6 hours	dam	yes	milk	three times	4	stall feeding	periodic access	river	indoor	cow shed	no used	present	straw	daily	female calf	7	5
82	chencha	high-altitude	female	38	married	college	other	6	livestock only	dairy	primary	16	urban	5	natural mating	owner	female	greater than five years	yes	care for health and feeding	the same burn	yes	straw	routinely	during birth		no practiced	no used	yes	complete feeding	suckling	within 6 hours	dam	yes	milk	three times	2	partial feeding	free access	tap water	indoor	cow shed	no used	present	stalks	daily	female calf	7	4
83	kemba	mid-altitude	male	70	married	primary school	other	7	livestock-crop mixed	dairy and small rumnts	secondary	30	peri-urban	9	both	owner	both	greater than five years	yes	care for health and feeding	the same burn	yes	stalks	rarely	during birth	120	no practiced	no used	yes	partial feeding	suckling	between 6-24 hours	dam	yes	milk	two times a day	3	stall feeding	free access	river	indoor	cow shed	no used	present	stalks	daily	female calf	18	5
84	kemba	mid-altitude	male	55	married	primary school	other	7	livestock-crop mixed	dairy and small rumnts	secondary	20	peri-urban	6	both	owner	male	greater than five years	yes	care for health and feeding	the same burn	yes	stalks	rarely	during birth	2	no practiced	no used	yes	complete feeding	suckling	within 6 hours	dam	yes	milk	two times a day	2	stall feeding	free access	river	indoor	cow shed	no used	present	stalks	daily	female calf	10	3
85	kemba	mid-altitude	female	65	widow	primary school	other	3	livestock only	dairy	secondary	20	peri-urban	4	natural mating	owner	female	greater than five years	yes	care for health and feeding	the same burn	yes	stalks	never	health problem	2	no practiced	no used	yes	partial feeding	suckling	within 6 hours	dam	yes	milk	three times	3	stall feeding	free access	river	indoor	cow shed	no used	present	stalks	daily	female calf	10	4
86	kemba	mid-altitude	male	52	married	college	other	5	livestock-crop mixed	dairy	secondary	15	peri-urban	5	both	owner	male	greater than five years	yes	care for health and feeding	the same burn	yes	stalks	rarely	during birth	2	no practiced	no used	yes	partial feeding	hand feeding	between 6-24 hours	dam	yes	milk	two times a day	2	stall feeding	periodic access	tap water	indoor	cow shed	no used	present	stalks	daily	male calf	10	4
87	kemba	mid-altitude	male	55	married	no formal educ	other	4	livestock-crop mixed	dairy	secondary	17	peri-urban	4	natural mating	owner	male	greater than five years	yes	care for health and feeding	the same burn	yes	stalks	rarely	during birth	2	no practiced	no used	yes	partial feeding	suckling	between 6-24 hours	dam	yes	milk	two times a day	2	stall feeding	periodic access	river	indoor	cow shed	no used	present	stalks	daily	male calf	12	4
88	kemba	mid-altitude	male	40	married	no formal educ	other	7	livestock-crop mixed	dairy	secondary	5	peri-urban	5	artifiacial insemination	owner	male	less than and equal to five years	yes	care for health and feeding	calving pen	yes	stalks	rarely	during birth	2	no practiced	no used	yes	partial feeding	suckling	between 6-24 hours	dam	no	milk	two times a day	3	stall feeding	periodic access	river	indoor	cow shed	no used	present	stalks	daily	male calf	10	3
89	kemba	mid-altitude	male	38	married	secondary school	other	3	livestock-crop mixed	dairy	secondary	7	urban	3	natural mating	owner	male	greater than five years	yes	care for health and feeding	the same burn	yes	stalks	never	health problem	2	no practiced	no used	yes	partial feeding	suckling	between 6-24 hours	dam	no	milk	three times	3	stall feeding	periodic access	river	indoor	cow shed	no used	present	stalks	daily	male calf	10	4
90	kemba	mid-altitude	male	70	married	primary school	other	4	livestock-crop mixed	dairy and small rumnts	secondary	20	peri-urban	8	both	owner	male	greater than five years	yes	care for health and feeding	the same burn	yes	stalks	never	during birth	2	no practiced	no used	yes	partial feeding	suckling	between 6-24 hours	dam	yes	milk	two times a day	2	stall feeding	periodic access	river	indoor	cow shed	no used	present	stalks	daily	male calf	10	4
91	kemba	mid-altitude	male	45	married	primary school	other	9	livestock-crop mixed	dairy	primary	30	urban	2	both	owner	male	greater than five years	yes	care for health and feeding	the same burn	yes	stalks	never	health status check up	180	no practiced	no used	yes	complete feeding	suckling	within 6 hours	dam	yes	milk	three times	2	stall feeding	free access	river	indoor	separate pen	individually	present	stalks	daily	female calf	8	4
92	kemba	mid-altitude	male	48	married	secondary school	other	10	livestock-crop mixed	dairy and small rumnts	secondary	30	peri-urban	5	both	owner	both	greater than five years	yes	care for health and feeding	the same burn	yes	stalks	rarely	during birth	1	precticed	feces	yes	partial feeding	suckling	within 6 hours	dam	yes	milk	three times	1	stall feeding	periodic access	river	indoor	cow shed	no used	present	stalks	daily	female calf	24	4
93	kemba	mid-altitude	male	55	married	primary school	other	10	livestock-crop mixed	dairy	secondary	20	peri-urban	6	artifiacial insemination	owner	both	greater than five years	yes	additional roughage	calving pen	yes	stalks	rarely	during birth	2	no practiced	no used	yes	partial feeding	suckling	between 6-24 hours	dam	yes	milk	two times a day	2	stall feeding	free access	tap water	indoor	separate pen	in group	present	stalks	daily	male calf	8	6
94	kemba	mid-altitude	male	40	married	no formal educ	other	11	livestock-crop mixed	dairy and small rumnts	secondary	9	peri-urban	5	both	owner	both	greater than five years	yes	additional roughage	the same burn	yes	straw	never	during birth	2	no practiced	no used	yes	partial feeding	suckling	within 6 hours	dam	no	milk	two times a day	2	stall feeding	free access	river	indoor	cow shed	no used	present	stalks	daily	female calf	10	4
95	kemba	mid-altitude	male	55	married	no formal educ	other	11	livestock-crop mixed	dairy	secondary	17	peri-urban	5	natural mating	owner	both	greater than five years	yes	additional roughage	calving pen	yes	stalks	routinely	health status check up	2	no practiced	no used	yes	partial feeding	suckling	between 6-24 hours	dam	yes	milk	two times a day	3	stall feeding	periodic access	river	indoor	separate pen	in group	present	stalks	daily	male calf	10	6
96	kemba	mid-altitude	male	42	married	college	other	12	livestock-crop mixed	dairy	secondary	10	peri-urban	6	artifiacial insemination	owner	both	greater than five years	yes	care for health and feeding	the same burn	yes	stalks	never	health status check up	1	no practiced	no used	yes	partial feeding	suckling	between 6-24 hours	dam	yes	milk	two times a day	4	stall feeding	free access	river	indoor	cow shed	no used	present	stalks	daily	male calf	8	4
97	kemba	mid-altitude	male	42	married	college	other	5	livestock only	dairy	secondary	8	peri-urban	3	natural mating	owner	both	greater than five years	no	care for health and feeding	the same burn	yes	stalks	never	health status check up	0	no practiced	no used	yes	partial feeding	suckling	between 6-24 hours	dam	yes	milk	two times a day	4	stall feeding	periodic access	river	indoor	cow shed	no used	present	stalks	daily	male calf	12	5
98	kemba	mid-altitude	male	30	married	secondary school	other	6	livestock-crop mixed	dairy	secondary	7	peri-urban	4	natural mating	owner	female	greater than five years	yes	care for health and feeding	the same burn	yes	stalks	never	during birth	150	no practiced	no used	yes	partial feeding	suckling	between 6-24 hours	dam	no	milk	two times a day	4	stall feeding	free access	river	indoor	cow shed	no used	present	stalks	daily	male calf	10	6
99	kemba	mid-altitude	male	62	married	no formal educ	other	10	livestock-crop mixed	dairy and small rumnts	secondary	20	urban	4	artifiacial insemination	owner	both	greater than five years	yes	care for health and feeding	the same burn	yes	stalks	rarely	during birth	120	no practiced	no used	yes	partial feeding	suckling	between 6-24 hours	dam	yes	milk	three times	4	stall feeding	periodic access	river	indoor	cow shed	no used	present	stalks	daily	female calf	10	5
100	kemba	mid-altitude	male	50	married	primary school	other	5	livestock-crop mixed	dairy	secondary	17	urban	3	artifiacial insemination	owner	both	greater than five years	yes	care for health and feeding	the same burn	yes	stalks	rarely	during birth	120	no practiced	no used	yes	complete feeding	suckling	between 6-24 hours	dam	yes	milk	two times a day	4	stall feeding	periodic access	tap water	indoor	cow shed	no used	present	stalks	daily	female calf	10	4
101	kemba	mid-altitude	male	57	married	college	animal health and prod'n	5	livestock only	dairy	secondary	7	urban	4	artifiacial insemination	owner	male	greater than five years	yes	care for health and feeding	the same burn	yes	stalks	routinely	during birth	1	no practiced	no used	yes	complete feeding	suckling	between 6-24 hours	dam	yes	milk	two times a day	1	stall feeding	free access	river	indoor	cow shed	no used	present	stalks	daily	male calf	8	3
102	kemba	mid-altitude	male	50	married	primary school	other	7	livestock-crop mixed	dairy	primary	20	urban	3	artifiacial insemination	owner	female	greater than five years	yes	care for health and feeding	the same burn	yes	stalks	rarely	health problem	1	no practiced	no used	yes	complete feeding	suckling	between 6-24 hours	dam	yes	milk	two times a day	2	stall feeding	free access	river	indoor	cow shed	no used	present	stalks	daily	female calf	8	3
103	kemba	mid-altitude	male	68	married	primary school	other	12	livestock-crop mixed	dairy and small rumnts	secondary	12	peri-urban	12	natural mating	owner	male	greater than five years	yes	care for health and feeding	the same burn	yes	stalks	never	health problem	30	no practiced	no used	yes	complete feeding	suckling	within 6 hours	dam	yes	milk	three times	3	stall feeding	periodic access	tap water	indoor	separate pen	in group	present	stalks	daily	both sex	12	5
104	kemba	mid-altitude	male	45	married	college	other	6	livestock-crop mixed	dairy	secondary	22	urban	7	both	owner	female	greater than five years	yes	care for health and feeding	calving pen	yes	stalks	never	health problem	240	no practiced	no used	yes	partial feeding	suckling	between 6-24 hours	dam	yes	milk	two times a day	4	stall feeding	free access	river	indoor	cow shed	no used	present	stalks	every calf entry	female calf	8	4
105	kemba	mid-altitude	male	50	married	no formal educ	other	10	livestock-crop mixed	dairy	secondary	13	peri-urban	6	natural mating	owner	both	greater than five years	yes	care for health and feeding	the same burn	yes	stalks	rarely	health problem	1	no practiced	no used	yes	partial feeding	suckling	between 6-24 hours	dam	yes	milk	two times a day	2	stall feeding	periodic access	river	indoor	cow shed	no used	present	stalks	daily	male calf	12	4
106	kemba	mid-altitude	female	45	married	no formal educ	other	8	livestock-crop mixed	dairy and small rumnts	secondary	17	urban	5	artifiacial insemination	owner	male	greater than five years	yes	additional roughage	the same burn	yes	stalks	rarely	during birth	1	no practiced	no used	yes	partial feeding	suckling	between 6-24 hours	dam	yes	milk	three times	4	stall feeding	free access	river	indoor	cow shed	no used	present	stalks	daily	male calf	10	4
107	kemba	mid-altitude	female	60	widow	no formal educ	other	5	livestock-crop mixed	dairy and small rumnts	secondary	18	peri-urban	25	natural mating	owner	female	greater than five years	no	care for health and feeding	the same burn	yes	stalks	never	during birth	90	no practiced	no used	yes	partial feeding	suckling	between 6-24 hours	dam	yes	milk	two times a day	2	stall feeding	periodic access	tap water	indoor	cow shed	no used	present	straw	daily	male calf	8	4
108	kemba	mid-altitude	male	67	married	primary school	other	10	livestock-crop mixed	dairy	secondary	10	peri-urban	7	natural mating	owner	female	greater than five years	yes	care for health and feeding	the same burn	yes	stalks	rarely	during birth	1	no practiced	no used	yes	complete feeding	suckling	between 6-24 hours	dam	yes	milk	three times	4	stall feeding	free access	river	indoor	cow shed	no used	present	stalks	daily	female calf	10	4
109	kemba	mid-altitude	male	30	married	college	other	6	livestock-crop mixed	dairy	secondary	7	urban	4	both	owner	both	greater than five years	no	care for health and feeding	the same burn	yes	stalks	never	during birth	1	no practiced	no used	yes	partial feeding	suckling	between 6-24 hours	dam	yes	milk	two times a day	2	stall feeding	free access	river	indoor	cow shed	no used	present	stalks	daily	female calf	8	4
110	kemba	mid-altitude	male	55	married	no formal educ	other	4	livestock-crop mixed	dairy	secondary	17	urban	4	natural mating	owner	both	greater than five years	yes	care for health and feeding	the same burn	yes	stalks	rarely	during birth	1	no practiced	no used	yes	partial feeding	suckling	between 6-24 hours	dam	yes	milk	two times a day	2	stall feeding	periodic access	river	indoor	cow shed	no used	present	stalks	daily	male calf	12	4
111	kemba	mid-altitude	female	65	widow	primary school	other	3	livestock-crop mixed	dairy	secondary	40	urban	4	natural mating	owner	female	greater than five years	yes	additional roughage	the same burn	yes	stalks	never	during birth	1	no practiced	no used	yes	partial feeding	suckling	within 6 hours	dam	yes	milk	three times	3	stall feeding	free access	river	indoor	cow shed	no used	present	stalks	daily	female calf	10	4
112	kemba	mid-altitude	male	45	married	primary school	other	9	livestock-crop mixed	dairy	primary	30	urban	2	both	owner	male	greater than five years	yes	additional roughage	the same burn	yes	stalks	never	during birth	90	no practiced	no used	yes	complete feeding	suckling	within 6 hours	dam	yes	milk	three times	1	stall feeding	free access	river	indoor	separate pen	individually	present	stalks	daily	female calf	7	4
113	kemba	mid-altitude	female	50	married	college	other	10	livestock-crop mixed	dairy	secondary	13	urban	6	natural mating	owner	both	greater than five years	yes	additional roughage	the same burn	yes	stalks	rarely	during birth	1	no practiced	no used	yes	partial feeding	suckling	between 6-24 hours	dam	yes	milk	two times a day	2	stall feeding	periodic access	river	indoor	cow shed	no used	present	stalks	daily	male calf	12	4
114	kemba	mid-altitude	male	60	married	college	other	8	livestock-crop mixed	dairy	secondary	10	urban	5	natural mating	owner	both	greater than five years	yes	additional roughage	the same burn	yes	straw	rarely	during birth	90	no practiced	no used	yes	partial feeding	suckling	between 6-24 hours	dam	yes	milk	two times a day	2	stall feeding	free access	river	indoor	cow shed	no used	present	stalks	daily	female calf	8	4
115	kemba	mid-altitude	female	35	married	no formal educ	other	8	livestock-crop mixed	dairy	secondary	7	peri-urban	4	natural mating	owner	female	greater than five years	yes	care for health and feeding	the same burn	yes	stalks	never	during birth	1	no practiced	no used	yes	partial feeding	suckling	between 6-24 hours	dam	yes	milk	two times a day	4	stall feeding	free access	river	indoor	cow shed	no used	present	stalks	daily	male calf	10	4
116	kemba	mid-altitude	male	32	married	secondary school	other	6	livestock-crop mixed	dairy	secondary	10	peri-urban	7	natural mating	owner	female	greater than five years	yes	care for health and feeding	the same burn	yes	stalks	never	during birth	1	no practiced	no used	yes	partial feeding	suckling	between 6-24 hours	dam	no	milk	two times a day	4	stall feeding	free access	river	indoor	cow shed	no used	present	stalks	daily	female calf	10	4
117	kemba	mid-altitude	male	45	married	primary school	other	7	livestock-crop mixed	dairy	secondary	17	urban	6	both	owner	male	greater than five years	yes	care for health and feeding	the same burn	yes	stalks	never	during birth	1	no practiced	no used	yes	complete feeding	suckling	between 6-24 hours	dam	yes	milk	two times a day	2	stall feeding	free access	river	indoor	separate pen	in group	present	stalks	daily	male calf	8	3
118	kemba	mid-altitude	male	44	married	college	other	8	livestock only	dairy	secondary	15	urban	4	artifiacial insemination	owner	both	greater than five years	yes	care for health and feeding	the same burn	yes	stalks	rarely	during birth	1	no practiced	no used	yes	complete feeding	suckling	between 6-24 hours	dam	yes	milk	two times a day	4	stall feeding	periodic access	tap water	indoor	cow shed	no used	present	stalks	daily	female calf	12	4
119	kemba	mid-altitude	female	43	widow	no formal educ	other	5	livestock-crop mixed	dairy	secondary	5	peri-urban	4	natural mating	owner	female	less than and equal to five years	yes	care for health and feeding	the same burn	yes	stalks	rarely	during birth	1	no practiced	no used	yes	partial feeding	suckling	between 6-24 hours	dam	yes	milk	two times a day	3	stall feeding	periodic access	river	indoor	cow shed	no used	present	stalks	daily	male calf	10	4
120	kemba	mid-altitude	male	60	married	college	other	8	livestock-crop mixed	dairy	secondary	10	urban	5	artifiacial insemination	owner	both	greater than five years	yes	concentrate	calving pen	yes	straw	rarely	during birth	90	no practiced	no used	yes	partial feeding	suckling	between 6-24 hours	dam	yes	milk	two times a day	4	stall feeding	free access	river	indoor	cow shed	no used	present	stalks	daily	male calf	8	4
121	kemba	mid-altitude	male	40	married	no formal educ	other	8	livestock-crop mixed	dairy	secondary	12	urban	5	artifiacial insemination	owner	both	greater than five years	yes	care for health and feeding	the same burn	yes	stalks	routinely	during birth	90	no practiced	no used	yes	partial feeding	suckling	between 6-24 hours	dam	no	milk	three times	4	stall feeding	periodic access	tap water	indoor	cow shed	no used	present	stalks	daily	male calf	12	3
122	kemba	mid-altitude	male	32	married	college	other	6	livestock-crop mixed	dairy	secondary	7	urban	4	artifiacial insemination	owner	male	greater than five years	yes	care for health and feeding	the same burn	yes	stalks	rarely	during birth	1	no practiced	no used	yes	partial feeding	suckling	between 6-24 hours	dam	yes	milk	two times a day	4	stall feeding	free access	river	indoor	cow shed	no used	present	stalks	daily	female calf	12	4
123	kemba	mid-altitude	male	45	married	college	other	7	livestock only	dairy	secondary	15	peri-urban	6	artifiacial insemination	owner	both	greater than five years	yes	care for health and feeding	calving pen	yes	stalks	rarely	during birth	1	no practiced	no used	yes	partial feeding	suckling	between 6-24 hours	dam	yes	milk	two times a day	2	stall feeding	free access	tap water	indoor	cow shed	no used	present	stalks	daily	male calf	8	4
124	kemba	mid-altitude	male	55	married	college	other	9	livestock-crop mixed	dairy and small rumnts	secondary	17	urban	3	artifiacial insemination	owner	female	greater than five years	yes	care for health and feeding	calving pen	yes	stalks	rarely	during birth	120	no practiced	no used	yes	complete feeding	hand feeding	between 6-24 hours	dam	yes	milk	two times a day	4	stall feeding	free access	river	indoor	separate pen	individually	present	stalks	daily	male calf	12	4
125	kemba	mid-altitude	male	35	married	no formal educ	other	6	livestock-crop mixed	dairy and small rumnts	secondary	5	peri-urban	4	artifiacial insemination	owner	both	less than and equal to five years	yes	care for health and feeding	the same burn	yes	stalks	rarely	during birth	1	no practiced	no used	yes	complete feeding	suckling	between 6-24 hours	dam	yes	milk	two times a day	2	stall feeding	free access	river	indoor	cow shed	no used	present	stalks	daily	female calf	8	4
126	kemba	mid-altitude	male	30	married	college	other	6	livestock-crop mixed	dairy	secondary	7	peri-urban	4	both	owner	male	greater than five years	no	care for health and feeding	the same burn	yes	stalks	rarely	during birth	1	no practiced	no used	yes	partial feeding	suckling	between 6-24 hours	dam	yes	milk	two times a day	3	stall feeding	free access	river	indoor	cow shed	no used	present	stalks	daily	male calf	8	4
127	bonke	high-altitude	male	43	married	college	other	6	livestock-crop mixed	dairy	secondary	10	urban	4	natural mating	hired	female	greater than five years	yes	care for health and feeding	the same burn	no	stalks	rarely	during birth and health problem	120	precticed	feces	yes	complete feeding	hand feeding	within 6 hours	dam	yes	milk	three times	2	stall feeding	periodic access	tap water	indoor	separate pen	individually	Absent	stalks	every calf entry	female calf	5	4
128	bonke	high-altitude	male	30	married	primary school	other	5	livestock-crop mixed	dairy	primary	8	urban	2	artifiacial insemination	owner	male	greater than five years	yes	care for health and feeding	calving pen	yes	straw	routinely	during birth	180	precticed	feces	yes	complete feeding	hand feeding	within 6 hours	dam	yes	milk	three times	2	stall feeding	periodic access	tap water	indoor	separate pen	in group	present	straw	twice a day	female calf	6	5
129	bonke	high-altitude	male	40	married	primary school	other	7	livestock-crop mixed	dairy and small rumnts	primary	39	urban	5	natural mating	owner	male	greater than five years	no	care for health and feeding	the same burn	no		never	during birth and health problem	30	no practiced	no used	yes	complete feeding	suckling	within 6 hours	dam	yes	milk	three times	2	stall feeding	free access	river	indoor	separate pen	in group	Absent		daily	both sex	12	7
130	bonke	high-altitude	male	52	married	primary school	other	10	livestock-crop mixed	dairy and small rumnts	secondary	30	peri-urban	8	natural mating	owner	female	greater than five years	yes	care for health and feeding	the same burn	yes	straw	rarely	during birth and health problem	2	no practiced	no used	yes	complete feeding	suckling	within 6 hours	dam	yes	milk	three times	2	partial feeding	free access	river	indoor	cow shed	no used	present	straw	daily	both sex	6	4
131	bonke	high-altitude	male	50	married	no formal educ	other	8	livestock-crop mixed	dairy and small rumnts	secondary	20	peri-urban	7	natural mating	owner	female	greater than five years	no	additional roughage	the same burn	yes	straw	never		1	no practiced	no used	yes	complete feeding	suckling	between 6-24 hours	dam	yes	milk	three times	3	free grazing	free access	river	indoor	cow shed	no used	present	straw	daily	female calf	6	5
132	bonke	high-altitude	male	39	married	college	other	7	livestock-crop mixed	dairy and small rumnts	secondary	5	urban	7	natural mating	owner	female	less than and equal to five years	yes	care for health and feeding	the same burn	yes	straw	rarely		1	no practiced	no used	yes	complete feeding	hand feeding	within 6 hours	dam	yes	milk	three times	2	partial feeding	free access	river	indoor	cow shed	no used	present	straw	daily	both sex	6	4
133	bonke	high-altitude	male	80	married	no formal educ	other	9	livestock-crop mixed	dairy and small rumnts	secondary	50	peri-urban	11	natural mating	owner	female	greater than five years	no		the same burn	yes	straw	never		1	no practiced	no used	yes	complete feeding	suckling	between 6-24 hours	dam	yes	milk	three times	2	free grazing	free access	river	indoor	cow shed	no used	present	straw	daily	female calf	6	5
134	bonke	high-altitude	male	49	married	no formal educ	other	13	livestock-crop mixed	dairy and small rumnts	secondary	30	peri-urban	13	natural mating	owner	female	greater than five years	no		the same burn	yes	straw	rarely	during birth	2	no practiced	no used	yes	complete feeding	suckling	within 6 hours	dam	no	milk	three times	4	free grazing	free access	river	indoor	cow shed	no used	present	straw	daily	female calf	5	4
135	bonke	high-altitude	male	70	married	college	other	11	livestock-crop mixed	dairy and small rumnts	secondary	30	peri-urban	13	natural mating	owner	female	greater than five years	yes	care for health and feeding	calving pen	yes	straw	rarely	during birth	1	no practiced	no used	yes	complete feeding	suckling	within 6 hours	dam	yes	milk	three times	3	partial feeding	free access	river	indoor	cow shed	no used	present	straw	daily	both sex	6	4
136	bonke	high-altitude	male	50	married	no formal educ	other	5	livestock-crop mixed	dairy and small rumnts	secondary	30	urban	11	both	owner	female	greater than five years	yes	additional roughage	the same burn	yes	straw	rarely	during birth	1	no practiced	no used	yes	complete feeding	suckling	between 6-24 hours	dam	yes	milk	three times	3	partial feeding	free access	river	indoor	cow shed	no used	present	straw	daily	both sex	6	4
137	bonke	high-altitude	male	45	married	primary school	other	4	livestock-crop mixed	dairy and small rumnts	primary	20	urban	23	both	owner	female	greater than five years	yes	care for health and feeding	calving pen	no	stalks	rarely		1	no practiced	no used	yes	partial feeding	hand feeding	within 6 hours	dam	yes	milk	three times	4	partial feeding	free access	river	indoor	separate pen	in group	present	stalks	twice a day	both sex	5	4
138	bonke	high-altitude	male	39	married	college	other	7	livestock-crop mixed	dairy and small rumnts	secondary	5	peri-urban	7	natural mating	owner	female	less than and equal to five years	yes	care for health and feeding	the same burn	yes	straw	rarely	during birth		no practiced	no used	yes	partial feeding	hand feeding	within 6 hours	dam	yes	milk	three times	4	partial feeding	free access	river	indoor	cow shed	no used	present	straw	daily	both sex	6	4
139	bonke	high-altitude	male	32	married	college	other	5	livestock-crop mixed	dairy	secondary	7	urban	3	natural mating	owner	female	greater than five years	yes	care for health and feeding	calving pen	yes	stalks	routinely	during birth	1	no practiced	no used	yes	partial feeding	hand feeding	within 6 hours	dam	yes	milk	three times	3	partial feeding	free access	river	indoor	cow shed	no used	present	stalks	daily	female calf	6	5
140	bonke	high-altitude	male	40	married	college	other	6	livestock-crop mixed	dairy and small rumnts	secondary	10	urban	5	both	owner	female	greater than five years	yes	care for health and feeding	the same burn	yes	stalks	rarely	during birth	1	no practiced	no used	yes	partial feeding	hand feeding	within 6 hours	dam	yes	milk	three times	3	partial feeding	free access	river	indoor	cow shed	no used	present	straw	daily	female calf	6	4
141	bonke	high-altitude	male	40	married	primary school	other	7	livestock only	small rumnts	primary	39	urban	5	natural mating	owner	male	greater than five years	no		the same burn	no		never			no practiced	no used	yes	complete feeding	suckling	within 6 hours	dam	yes	milk	three times	2	stall feeding	free access	river	indoor	separate pen	in group	Absent		daily	both sex	6	5
142	bonke	high-altitude	male	50	married	no formal educ	other	8	livestock-crop mixed	dairy and small rumnts	secondary	20	peri-urban	7	natural mating	owner	female	greater than five years	no		the same burn	yes	straw	never		1	no practiced	no used	yes	complete feeding	suckling	between 6-24 hours	dam	yes	milk	three times	4	free grazing	free access	river	indoor	cow shed	no used	present	straw	daily	female calf	6	4
143	bonke	high-altitude	male	43	married	no formal educ	other	5	livestock-crop mixed	dairy and small rumnts	primary	20	urban	18	both	owner	female	greater than five years	yes	care for health and feeding	calving pen	yes	stalks	rarely	during birth	1	no practiced	no used	yes	complete feeding	hand feeding	within 6 hours	dam	yes	milk	three times	3	partial feeding	free access	tap water	indoor	cow shed	no used	present	straw	daily	female calf	6	4
144	bonke	high-altitude	male	40	married	primary school	other	4	livestock-crop mixed	dairy and small rumnts	secondary	20	peri-urban	3	natural mating	owner	female	greater than five years	yes	care for health and feeding	calving pen	yes	straw	never	during birth and health problem	1	no practiced	no used	yes	complete feeding	hand feeding	within 6 hours	dam	no	milk	three times	2	partial feeding	free access	river	indoor	cow shed	no used	present	straw	daily	female calf	7	5
145	bonke	high-altitude	male	40	married	college	other	6	livestock-crop mixed	dairy and small rumnts	secondary	10	urban	5	both	owner	female	greater than five years	yes	care for health and feeding	the same burn	yes	stalks	rarely		1	no practiced	no used	yes	complete feeding	hand feeding	within 6 hours	dam	yes	milk	three times	3	partial feeding	free access	river	indoor	cow shed	no used	present	straw	daily	female calf	6	5
146	bonke	high-altitude	male	50	married	no formal educ	other	5	livestock-crop mixed	dairy and small rumnts	primary	20	urban	3	both	owner	female	greater than five years	yes	care for health and feeding	calving pen	yes	straw	rarely	during birth	2	no practiced	no used	yes	complete feeding	hand feeding	within 6 hours	dam	yes	milk	three times	3	partial feeding	free access	river	indoor	cow shed	no used	present	straw	daily	female calf	6	4
147	bonke	high-altitude	male	32	married	college	other	5	livestock-crop mixed	dairy	secondary	7	urban	3	natural mating	owner	female	greater than five years	yes	care for health and feeding	calving pen	yes	stalks	routinely		1	no practiced	no used	yes	complete feeding	hand feeding	within 6 hours	dam	yes	milk	three times	2	partial feeding	free access	river	indoor	cow shed	no used	present	stalks	daily	female calf	6	5
148	bonke	high-altitude	male	48	married	college	other	7	livestock-crop mixed	dairy	secondary	15	urban	5	both	owner	female	greater than five years	yes	care for health and feeding	the same burn	yes	straw	rarely		150	no practiced	no used	yes	complete feeding	hand feeding	within 6 hours	dam	yes	milk	three times	3	partial feeding	free access	tap water	indoor	cow shed	no used	present	straw	daily	female calf	6	5
149	bonke	high-altitude	male	75	married	no formal educ	other	8	livestock-crop mixed	dairy and small rumnts	secondary	45	peri-urban	15	both	owner	female	greater than five years	no		the same burn	no		rarely		2	no practiced	no used	yes	complete feeding	suckling	between 6-24 hours	dam	yes	milk	three times	4	free grazing	free access	river	indoor	cow shed	no used	present	straw	daily	female calf	5	4
150	bonke	high-altitude	male	45	married	primary school	other	4	livestock-crop mixed	dairy and small rumnts	primary	20	urban	23	both	owner	female	greater than five years	yes	care for health and feeding	calving pen	no	stalks	rarely		1	no practiced	no used	yes	partial feeding	hand feeding	within 6 hours	dam	yes	milk	three times	3	partial feeding	free access	river	indoor	separate pen	in group	present	stalks	twice a day	both sex	5	4
151	bonke	high-altitude	male	70	married	no formal educ	other	5	livestock-crop mixed	dairy and small rumnts	secondary	40	urban	9	both	owner	female	greater than five years	no	care for health and feeding	the same burn	yes	straw	rarely		2	no practiced	no used	yes	partial feeding	hand feeding	within 6 hours	dam	yes	milk	three times	4	free grazing	free access	river	indoor	cow shed	no used	present	stalks	daily	both sex	6	4
152	bonke	high-altitude	male	60	married	no formal educ	other	9	livestock-crop mixed	dairy and small rumnts	secondary	35	peri-urban	6	natural mating	owner	female	greater than five years	no	additional roughage	the same burn	yes	straw	never		2	no practiced	no used	no	partial feeding	suckling	between 6-24 hours	dam	yes	milk	three times	4	free grazing	free access	river	indoor	cow shed	no used	present	straw	daily	female calf	6	4
153	bonke	high-altitude	male	57	married	primary school	other	8	livestock-crop mixed	dairy and small rumnts	secondary	31	urban	11	both	owner	female	greater than five years	yes	additional roughage	the same burn	yes	straw	rarely		1	no practiced	no used	yes	partial feeding	hand feeding	within 6 hours	dam	yes	milk	two times a day	4	partial feeding	free access	river	indoor	cow shed	no used	present	straw	daily	female calf	5	4
154	bonke	high-altitude	male	50	married	primary school	other	7	livestock-crop mixed	dairy and small rumnts	secondary	30	urban	15	both	owner	female	greater than five years	yes	care for health and feeding	calving pen	no	stalks	routinely	during birth	1	no practiced	no used	yes	partial feeding	hand feeding	within 6 hours	dam	yes	milk	three times	4	partial feeding	free access	river	indoor	cow shed	no used	present	straw	daily	both sex	6	4
155	bonke	high-altitude	male	53	married	primary school	other	4	livestock-crop mixed	dairy and small rumnts	primary	45	urban	15	both	owner	female	greater than five years	yes	care for health and feeding	calving pen	yes	stalks	rarely		2	no practiced	no used	yes	complete feeding	hand feeding	between 6-24 hours	dam	yes	milk	three times	4	partial feeding	free access	river	indoor	separate pen	in group	present	straw	daily	female calf	5	4
156	bonke	high-altitude	female	60	widow	primary school	other	5	livestock-crop mixed	dairy and small rumnts	secondary	30	peri-urban	10	natural mating	owner	female	greater than five years	no		the same burn	yes	straw	never		2	no practiced	no used	yes	complete feeding	suckling	between 6-24 hours	dam	yes	milk	three times	4	free grazing	free access	river	indoor	cow shed	no used	present	straw	daily	female calf	6	4
157	bonke	high-altitude	male	53	married	primary school	other	4	livestock-crop mixed	small rumnts	secondary	43	peri-urban	10	both	owner	female	greater than five years	yes	care for health and feeding	calving pen	yes	stalks	rarely	during birth	2	no practiced	no used	yes	partial feeding	hand feeding	between 6-24 hours	dam	yes	milk	three times	4	partial feeding	free access	river	indoor	separate pen	in group	present	straw	daily	female calf	5	4
158	bonke	high-altitude	male	70	married	primary school	other	5	livestock-crop mixed	dairy and small rumnts	secondary	40	peri-urban	9	both	hired	female	greater than five years	no		the same burn	yes	straw	rarely		2	no practiced	no used	yes	partial feeding	hand feeding	within 6 hours	dam	yes	milk	three times	4	free grazing	free access	river	indoor	cow shed	no used	present	stalks	daily	both sex	6	4
159	bonke	high-altitude	male	45	married	primary school	other	4	livestock only	dairy	primary	20	urban	13	both	owner	female	greater than five years	yes		calving pen	yes	stalks	rarely		1	no practiced	no used	yes	complete feeding	hand feeding	within 6 hours	dam	yes	milk	three times	4	partial feeding	free access	river	indoor	separate pen	in group	present	stalks	twice a day	both sex	5	4
160	bonke	high-altitude	female	55	divorced	no formal educ	other	5	livestock-crop mixed	dairy	secondary	32	urban	7	artifiacial insemination	owner	female	greater than five years	yes	care for health and feeding	the same burn	yes	stalks	rarely		2	no practiced	no used	yes	partial feeding	hand feeding	within 6 hours	dam	yes	milk	two times a day	2	stall feeding	free access	tap water	indoor	cow shed	no used	present	stalks	daily	female calf	7	5
[truncated: 13 more columns]
